# Supplementary material for: DPAGT1‐Mediated Protein N‐Glycosylation Is Indispensable for Oocyte and Follicle Development in Mice
Source: Adv Sci (Weinh). 2020 Jun 3;7(14):2000531. doi: 10.1002/advs.202000531 (PMC7375233; doi:10.1002/advs.202000531)
Supplement: Supplementary file 2 — Supplemental Table 2 [file ADVS-7-2000531-s002.xlsx]

## Sheet: Sheet1
Master Protein Accessions	Protein	Master Protein Descriptions	Annotated Sequence	Modifications	Positions in Master Proteins	Log2 (Fold change_MUT vs WT)	P-value
G5E8Q8	ADGRF5	Adhesion G protein-coupled receptor F5 OS=Mus musculus GN=Adgrf5 PE=1 SV=1	[R].ENVTCQDPIIGIGDPGK.[V]	1xCarbamidomethyl [C5]; 1xDelta:H(1)N(-1)18O(1) [N/Q]	G5E8Q8 [664-680]	-14.0915	5.16105e-11
Q3UX44	ZP2	Putative uncharacterized protein OS=Mus musculus GN=Zp2 PE=1 SV=1	[R].FHIPLNGCGTR.[Q]	1xCarbamidomethyl [C8]; 1xDelta:H(1)N(-1)18O(1) [N6]	Q3UX44 [410-420]	-14.0831	1.25063e-09
Q61009	SCARB1	Scavenger receptor class B member 1 OS=Mus musculus GN=Scarb1 PE=1 SV=1	[R].SMKLTYNESR.[V]	1xOxidation [M2]; 1xDelta:H(1)N(-1)18O(1) [N7]	Q61009 [282-291]	-14.0828	1.17708e-09
P23953	CES1C	Carboxylesterase 1C OS=Mus musculus GN=Ces1c PE=1 SV=4	[K].EGASEEETNLSK.[M]	1xDelta:H(1)N(-1)18O(1) [N9]	P23953 [470-481]	-14.078	2.98059e-09
Q925U4	EDEM1	ER degradation-enhancing alpha-mannosidase-like protein 1 OS=Mus musculus GN=Edem1 PE=1 SV=1	[R].VINSSSNCNRVPDER.[R]	1xCarbamidomethyl [C8]; 1xDelta:H(1)N(-1)18O(1) [N3]	Q925U4 [617-631]	-14.0765	3.20316e-09
P33587	PROC	Vitamin K-dependent protein C OS=Mus musculus GN=Proc PE=1 SV=2	[R].IPLVARNECVEVMK.[N]	1xCarbamidomethyl [C9]; 1xDelta:H(1)N(-1)18O(1) [N7]	P33587 [364-377]	-14.0761	3.07543e-09
E9PV38	CES2G	Carboxylic ester hydrolase OS=Mus musculus GN=Ces2g PE=1 SV=1	[R].DGTSQPAICPQNVTMNMEGLKELK.[L]	1xCarbamidomethyl [C9]; 1xDelta:H(1)N(-1)18O(1) [N12]	E9PV38 [89-112]	-14.0724	5.72726e-09
P10761	ZP3	Zona pellucida sperm-binding protein 3 OS=Mus musculus GN=Zp3 PE=1 SV=4	[R].FNAQLHECSSR.[V]	1xCarbamidomethyl [C8]; 1xDelta:H(1)N(-1)18O(1) [N2]	P10761 [91-101]	-14.0387	7.20174e-08
Q91XL1	LRG1	Leucine-rich HEV glycoprotein OS=Mus musculus GN=Lrg1 PE=1 SV=1	[R].NKMFSQNDTR.[C]	1xDelta:H(1)N(-1)18O(1) [N7]	Q91XL1 [312-321]	-13.9922	3.89128e-07
P28665	MUG1	Murinoglobulin-1 OS=Mus musculus GN=Mug1 PE=1 SV=3	[K].SLDEEAIKENNSIHWK.[R]	1xDelta:H(1)N(-1)18O(1) [N]	P28665 [1171-1186]	-3.12328	3.03122e-06
P23953	CES1C	Carboxylesterase 1C OS=Mus musculus GN=Ces1c PE=1 SV=4	[R].RFHSELNISESMIPAVIEQYLR.[G]	1xDelta:H(1)N(-1)18O(1) [N7]	P23953 [371-392]	-2.816	0.00200616
P21614	GC	Vitamin D-binding protein OS=Mus musculus GN=Gc PE=1 SV=2	[K].ICQNLSKK.[N]	1xCarbamidomethyl [C2]; 1xDelta:H(1)N(-1)18O(1) [N4]	P21614 [285-292]	-2.3381	0.000144962
Q9CS84	NRXN1	Neurexin-1 OS=Mus musculus GN=Nrxn1 PE=1 SV=3	[R].INCNSSK.[G]	1xCarbamidomethyl [C3]; 1xDelta:H(1)N(-1)18O(1) [N4]	Q9CS84 [794-800]	-2.32858	0.00248837
Q9DBB9	CPN2	Carboxypeptidase N subunit 2 OS=Mus musculus GN=Cpn2 PE=1 SV=2	[R].LQLLNLSR.[N]	1xDelta:H(1)N(-1)18O(1) [N5]	Q9DBB9 [363-370]	-2.29835	4.3664e-06
Q61838	PZP	Pregnancy zone protein OS=Mus musculus GN=Pzp PE=1 SV=3	[K].CFANKVNLSFPSAQSLPASDTHLK.[V]	1xCarbamidomethyl [C1]; 1xDelta:H(1)N(-1)18O(1) [N]	Q61838 [562-585]	-2.28956	0.000729796
Q3UX44	ZP2	Putative uncharacterized protein OS=Mus musculus GN=Zp2 PE=1 SV=1	[R].LADENQNVSEMGWIVK.[I]	1xDelta:H(1)N(-1)18O(1) [N7]	Q3UX44 [166-181]	-2.2815	0.000434769
Q62005	ZP1	Zona pellucida sperm-binding protein 1 OS=Mus musculus GN=Zp1 PE=1 SV=1	[R].CQVASGHIPCMVNGSSK.[E]	2xCarbamidomethyl [C1; C10]; 1xDelta:H(1)N(-1)18O(1) [N13]	Q62005 [228-244]	-2.20056	0.00185362
P21614	GC	Vitamin D-binding protein OS=Mus musculus GN=Gc PE=1 SV=2	[K].ICQNLSK.[K]	1xCarbamidomethyl [C2]; 1xDelta:H(1)N(-1)18O(1) [N4]	P21614 [285-291]	-1.98785	1.17719e-05
P28665	MUG1	Murinoglobulin-1 OS=Mus musculus GN=Mug1 PE=1 SV=3	[K].TIEQERNASFVYTK.[A]	1xDelta:H(1)N(-1)18O(1) [N/Q]	P28665 [1136-1149]	-1.93657	6.95881e-06
P07724	ALB	Serum albumin OS=Mus musculus GN=Alb PE=1 SV=3	[K].LGEYGFQNAILVR.[Y]	1xDelta:H(1)N(-1)18O(1) [N8]	P07724 [422-434]	-1.84868	0.00020628
P07309	TTR	Transthyretin OS=Mus musculus GN=Ttr PE=1 SV=1	[K].TLGISPFHEFADVVFTANDSGHR.[H]	1xDelta:H(1)N(-1)18O(1) [N18]	P07309 [101-123]	-1.79384	0.00033161
Q8C129	LNPEP	Leucyl-cystinyl aminopeptidase OS=Mus musculus GN=Lnpep PE=1 SV=1	[R].EETLLYDNATSSVADRK.[L]	1xDelta:H(1)N(-1)18O(1) [N8]	Q8C129 [440-456]	-1.69034	0.00162093
Q07456	AMBP	Protein AMBP OS=Mus musculus GN=Ambp PE=1 SV=2	[K].KEDSCQLNYSEGPCLGMQER.[Y]	2xCarbamidomethyl [C5; C14]; 1xDelta:H(1)N(-1)18O(1) [N8]	Q07456 [226-245]	-1.61457	0.000135296
Q3UX44	ZP2	Putative uncharacterized protein OS=Mus musculus GN=Zp2 PE=1 SV=1	[R].LADENQNVSEMGWIVK.[I]	1xOxidation [M11]; 1xDelta:H(1)N(-1)18O(1) [N7]	Q3UX44 [166-181]	-1.60868	0.00265897
A0A0R4J0I1	SERPINA3K	MCG1051009 OS=Mus musculus GN=Serpina3k PE=1 SV=1	[K].NLINDYVSNQTQGMIKK.[L]	1xDelta:H(1)N(-1)18O(1) [N/Q]	A0A0R4J0I1 [177-193]	-1.53631	0.000903684
Q8VCG4	C8G	Complement component C8 gamma chain OS=Mus musculus GN=C8g PE=1 SV=1	[R].VREANLTEDQILFFPK.[Y]	1xDelta:H(1)N(-1)18O(1) [N5]	Q8VCG4 [169-184]	-1.52349	0.00178951
A0A0R4J0I1	SERPINA3K	MCG1051009 OS=Mus musculus GN=Serpina3k PE=1 SV=1	[K].NLINDYVSNQTQGMIKK.[L]	1xOxidation [M14]; 1xDelta:H(1)N(-1)18O(1) [Q/N]	A0A0R4J0I1 [177-193]	-1.4892	0.00352922
Q61838	PZP	Pregnancy zone protein OS=Mus musculus GN=Pzp PE=1 SV=3	[R].LPDLPGNYVTK.[G]	1xDelta:H(1)N(-1)18O(1) [N7]	Q61838 [1323-1333]	-1.41391	0.000939439
P28665	MUG1	Murinoglobulin-1 OS=Mus musculus GN=Mug1 PE=1 SV=3	[K].YLNETQQLTQK.[I]	1xDelta:H(1)N(-1)18O(1) [N3]	P28665 [991-1001]	-1.36803	0.000111205
Q61838	PZP	Pregnancy zone protein OS=Mus musculus GN=Pzp PE=1 SV=3	[K].LTNQTLGFSFAVEQDIPVK.[N]	1xDelta:H(1)N(-1)18O(1) [Q/N]	Q61838 [1441-1459]	-1.36489	0.00949885
P04186	CFB	Complement factor B OS=Mus musculus GN=Cfb PE=1 SV=2	[R].SPFYNLSDQISFQCYDGYVLR.[G]	1xCarbamidomethyl [C14]; 1xDelta:H(1)N(-1)18O(1) [N/Q]	P04186 [115-135]	-1.33549	0.00700414
P06684	C5	Complement C5 OS=Mus musculus GN=C5 PE=1 SV=2	[R].SITHDTDGVAVFVLNLPSNVTVLK.[F]	1xDelta:H(1)N(-1)18O(1) [N19]	P06684 [409-432]	-1.31831	0.000947495
Q04857	COL6A1	Collagen alpha-1(VI) chain OS=Mus musculus GN=Col6a1 PE=1 SV=1	[K].ENYAELLDDGFLKNITAQICIDKK.[C]	1xCarbamidomethyl [C20]; 1xDelta:H(1)N(-1)18O(1) [N14]	Q04857 [788-811]	-1.29	0.0015711
Q8VCG4	C8G	Complement component C8 gamma chain OS=Mus musculus GN=C8g PE=1 SV=1	[R].EANLTEDQILFFPK.[Y]	1xDelta:H(1)N(-1)18O(1) [N3]	Q8VCG4 [171-184]	-1.28292	0.00351596
Q8VCM7	FGG	Fibrinogen gamma chain OS=Mus musculus GN=Fgg PE=1 SV=1	[R].AENRTTEAK.[E]	1xDelta:H(1)N(-1)18O(1) [N3]	Q8VCM7 [75-83]	-1.2622	0.00247376
Q9DBB9	CPN2	Carboxypeptidase N subunit 2 OS=Mus musculus GN=Cpn2 PE=1 SV=2	[R].AFSGSPNLTK.[V]	1xDelta:H(1)N(-1)18O(1) [N7]	Q9DBB9 [68-77]	-1.25824	0.00114765
F8WJ05	ITIH1	Inter-alpha-trypsin inhibitor heavy chain H1 OS=Mus musculus GN=Itih1 PE=1 SV=1	[R].MKTEGEERANLSSQVLK.[M]	1xDelta:H(1)N(-1)18O(1) [N10]	F8WJ05 [580-596]	-1.2501	0.000420964
P08607	C4BPA	C4b-binding protein OS=Mus musculus GN=C4bpa PE=1 SV=3	[R].LACLNGTVLR.[G]	1xCarbamidomethyl [C3]; 1xDelta:H(1)N(-1)18O(1) [N5]	P08607 [271-280]	-1.22223	0.00096409
P52430	PON1	Serum paraoxonase/arylesterase 1 OS=Mus musculus GN=Pon1 PE=1 SV=2	[K].HANWTLTPLK.[V]	1xDelta:H(1)N(-1)18O(1) [N3]	P52430 [251-260]	-1.19874	0.000138791
P06909	CFH	Complement factor H OS=Mus musculus GN=Cfh PE=1 SV=2	[R].SICINGKWDPEPNCTSK.[T]	2xCarbamidomethyl [C3; C14]; 1xDelta:H(1)N(-1)18O(1) [N13]	P06909 [789-805]	-1.1112	0.00861853
P28665	MUG1	Murinoglobulin-1 OS=Mus musculus GN=Mug1 PE=1 SV=3	[R].NYEVQLFHVNATVTEEGTGLEFSR.[S]	1xDelta:H(1)N(-1)18O(1) [N/Q]	P28665 [304-327]	-1.10083	0.0042488
G3X973	STAB1	Stabilin 1, isoform CRA_a OS=Mus musculus GN=Stab1 PE=1 SV=1	[K].KGCADYCNQTITKR.[G]	2xCarbamidomethyl [C3; C7]; 1xDelta:H(1)N(-1)18O(1) [N8]	G3X973 [706-719]	-1.09602	0.000260813
Q8R121	SERPINA10	Protein Z-dependent protease inhibitor OS=Mus musculus GN=Serpina10 PE=1 SV=1	[K].LPYQGNATMLVVLMEK.[T]	1xDelta:H(1)N(-1)18O(1) [N/Q]	Q8R121 [294-309]	-1.0922	0.000447463
P49182	SERPIND1	Heparin cofactor 2 OS=Mus musculus GN=Serpind1 PE=1 SV=1	[K].NGNMSGISDQR.[I]	1xDelta:H(1)N(-1)18O(1) [N3]	P49182 [400-410]	-1.07526	9.3436e-05
P08607	C4BPA	C4b-binding protein OS=Mus musculus GN=C4bpa PE=1 SV=3	[R].LVGSPFIGCTVVNK.[T]	1xCarbamidomethyl [C9]; 1xDelta:H(1)N(-1)18O(1) [N13]	P08607 [215-228]	-1.02158	0.00110961
