# Supplementary material for: DPAGT1‐Mediated Protein N‐Glycosylation Is Indispensable for Oocyte and Follicle Development in Mice
Source: Adv Sci (Weinh). 2020 Jun 3;7(14):2000531. doi: 10.1002/advs.202000531 (PMC7375233; doi:10.1002/advs.202000531)
Supplement: Supplementary file 3 — Supplemental Table 3 [file ADVS-7-2000531-s003.xlsx]

## Sheet: Sheet1
Master Protein Accessions	Protein	Master Protein Descriptions	Annotated Sequence	Modifications	Positions in Master Proteins	Log2 (Fold change_MUT vs WT)	P-value
Q6ZQA6	IGSF3	Immunoglobulin superfamily member 3 OS=Mus musculus GN=Igsf3 PE=1 SV=2	[R].RNYNNTWTR.[L]	1xDelta:H(1)N(-1)18O(1) [N4]	Q6ZQA6 [652-660]	14.5095	3.0374e-13
Q01339	APOH	Beta-2-glycoprotein 1 OS=Mus musculus GN=Apoh PE=1 SV=1	[K].NISFACNPGFFLNGTSSSK.[C]	1xCarbamidomethyl [C6]; 1xDelta:H(1)N(-1)18O(1) [N13]	Q01339 [105-123]	14.5094	3.30964e-13
O35604	NPC1	Niemann-Pick C1 protein OS=Mus musculus GN=Npc1 PE=1 SV=2	[R].ACNATNWIEYMFNK.[D]	1xCarbamidomethyl [C2]; 1xDelta:H(1)N(-1)18O(1) [N3]	O35604 [183-196]	14.5069	1.7198e-11
A0A140T8S0	MEGF10	Multiple epidermal growth factor-like domains protein 10 (Fragment) OS=Mus musculus GN=Megf10 PE=1 SV=2	[R].YGINCSSR.[C]	1xCarbamidomethyl [C5]; 1xDelta:H(1)N(-1)18O(1) [N4]	A0A140T8S0 [448-455]	14.506	3.66303e-11
Q6P1H4	EXTL3	Exostoses (Multiple)-like 3 OS=Mus musculus GN=Extl3 PE=1 SV=1	[K].SDTQNLLYNVSTGR.[AH]	1xDelta:H(1)N(-1)18O(1) [N9]	Q6P1H4 [282-295]	14.5059	3.46052e-11
B1AS29	GRIK3	Glutamate receptor ionotropic, kainate 3 OS=Mus musculus GN=Grik3 PE=1 SV=1	[R].TLLPNTTLTYDIQR.[I]	1xDelta:H(1)N(-1)18O(1) [N5]	B1AS29 [72-85]	14.5029	1.37953e-10
Q8C145	SLC39A6	Zinc transporter ZIP6 OS=Mus musculus GN=Slc39a6 PE=1 SV=1	[R].YGENDSLSVEGFR.[K]	1xDelta:H(1)N(-1)18O(1) [N4]	Q8C145 [65-77]	14.4951	8.81481e-10
P28798	GRN	Granulins OS=Mus musculus GN=Grn PE=1 SV=2	[K].VGNVECGEGHFCHDNQTCCK.[D]	4xCarbamidomethyl [C6; C12; C18; C19]; 1xDelta:H(1)N(-1)18O(1) [N15]	P28798 [512-531]	14.4929	1.09659e-09
A0A1L1SUX8	THY1	Thy-1 membrane glycoprotein (Fragment) OS=Mus musculus GN=Thy1 PE=1 SV=1	[K].VLTLANFTTKDEGDYFCELQVSGANPMSSNK.[S]	1xCarbamidomethyl [C17]; 1xOxidation [M27]; 2xDelta:H(1)N(-1)18O(1) [N30; Q/N]	A0A1L1SUX8 [89-119]	14.4812	4.57589e-09
Q8VEK0	TMEM30A	Cell cycle control protein 50A OS=Mus musculus GN=Tmem30a PE=1 SV=1	[R].DDLHPTLPAGQYFLNITYNYPVHSFDGR.[K]	1xDelta:H(1)N(-1)18O(1) [N15]	Q8VEK0 [283-310]	14.3718	3.07506e-07
P15089	CPA3	Mast cell carboxypeptidase A OS=Mus musculus GN=Cpa3 PE=2 SV=1	[R].SRNQNSTCIGTDLNR.[N]	1xCarbamidomethyl [C8]; 1xDelta:H(1)N(-1)18O(1) [N5]	P15089 [238-252]	1.69234	0.000255352
Q80YX1	TNC	Tenascin OS=Mus musculus GN=Tnc PE=1 SV=1	[R].EPEIGNLNVSDVTPK.[S]	1xDelta:H(1)N(-1)18O(1) [N8]	Q80YX1 [1347-1361]	1.30765	0.000175535
Q9R0G6	COMP	Cartilage oligomeric matrix protein OS=Mus musculus GN=Comp PE=1 SV=2	[R].CNDTIPEDYESHR.[L]	1xCarbamidomethyl [C1]; 1xDelta:H(1)N(-1)18O(1) [N2]	Q9R0G6 [739-751]	1.05145	0.00668253
