# Supplementary material for: DPAGT1‐Mediated Protein N‐Glycosylation Is Indispensable for Oocyte and Follicle Development in Mice
Source: Adv Sci (Weinh). 2020 Jun 3;7(14):2000531. doi: 10.1002/advs.202000531 (PMC7375233; doi:10.1002/advs.202000531)
Supplement: Supplementary file 4 — Supplemental Table 4 [file ADVS-7-2000531-s004.xlsx]

## Sheet: Sheet1
Gene symbol	Gene name	Fold change
0610007P14Rik	RIKEN cDNA 0610007P14 gene	0.542652
0610009B22Rik	RIKEN cDNA 0610009B22 gene	0.449079
0610010K14Rik	RIKEN cDNA 0610010K14 gene	0.586337
0610037L13Rik	RIKEN cDNA 0610037L13 gene	0.345632
0610040F04Rik	RIKEN cDNA 0610040F04 gene	0.376669
1110012L19Rik	RIKEN cDNA 1110012L19 gene	0.478457
1110020A21Rik	RIKEN cDNA 1110020A21 gene	0.574317
1110059E24Rik	RIKEN cDNA 1110059E24 gene	0.612207
1110059G10Rik	RIKEN cDNA 1110059G10 gene	0.439343
1300002E11Rik	RIKEN cDNA 1300002E11 gene	0.523323
1700018B24Rik	RIKEN cDNA 1700018B24 gene	0.387621
1700021F05Rik	RIKEN cDNA 1700021F05 gene	0.390591
1700034K08Rik	RIKEN cDNA 1700034K08 gene	0.463018
1700042B14Rik	RIKEN cDNA 1700034K08 gene	0.463018
1810009A15Rik	RIKEN cDNA 1810009A15 gene	0.523176
1810037I17Rik	RIKEN cDNA 1810037I17 gene	0.572663
2010107E04Rik	RIKEN cDNA 2010107E04 gene	0.429182
2210406O10Rik	RIKEN cDNA 2010107E04 gene	0.429182
2210408I21Rik	RIKEN cDNA 2210408I21 gene	0.405715
2500002B13Rik	RIKEN cDNA 2410141K09 gene	0.315915
2610305D13Rik	RIKEN cDNA 2610305D13 gene	0.210733
2700029M09Rik	RIKEN cDNA 2700029M09 gene	0.442451
2700062C07Rik	RIKEN cDNA 2700062C07 gene	0.385539
2810408I11Rik	RIKEN cDNA 2810408I11 gene	0.644978
3010026O09Rik	RIKEN cDNA 3010026O09 gene	0.53963
3110001I22Rik	RIKEN cDNA 3110001I22 gene	0.51368
4921524J17Rik	RIKEN cDNA 4921524J17 gene	0.561423
4930468A15Rik	RIKEN cDNA 4930405A21 gene	0.21385
4930500J02Rik	RIKEN cDNA 4930405A21 gene	0.21385
4930558C23Rik	RIKEN cDNA 4930558C23 gene	0.249903
4930579H20Rik	RIKEN cDNA 4930558C23 gene	0.249903
4931428L18Rik	RIKEN cDNA 4931428L18 gene	0.438914
6720489N17Rik	RIKEN cDNA 6720489N17 gene	0.416691
7420461P10Rik	RIKEN cDNA 7420461P10 gene	0.418222
8430426J06Rik	RIKEN cDNA 7420461P10 gene	0.418222
9130015A21Rik	RIKEN cDNA 7420461P10 gene	0.418222
9130409I23Rik	RIKEN cDNA 9130409I23 gene	0.389801
9430038I01Rik	RIKEN cDNA 9430038I01 gene	0.424051
A330093E20Rik	RIKEN cDNA A330093E20 gene	0.521284
A530032D15Rik	RIKEN cDNA A530032D15Rik gene	0.374885
A630095E13Rik	RIKEN cDNA A630095E13 gene	0.262242
A730082K24Rik	RIKEN cDNA A630095E13 gene	0.262242
AA545190	EST AA545190	0.327676
AA792892	expressed sequence AA792892	0.285351
AI987944	expressed sequence AI987944	0.453992
AW146154	expressed sequence AW146154	0.58307
AW495222	expressed sequence AW495222	0.36901
Aadac	arylacetamide deacetylase (esterase)	0.422845
Abcb4	ATP-binding cassette sub-family B (MDR/TAP) member 4	0.258696
Acadm	acyl-Coenzyme A dehydrogenase medium chain	0.515109
Acot13	acyl-CoA thioesterase 13	0.406898
Acp1	acid phosphatase 1 soluble	0.416824
Acsl3	acyl-CoA synthetase long-chain family member 3	0.436947
Actr2	ARP2 actin-related protein 2	0.389942
Adk	adenosine kinase	0.512474
Aig1	androgen-induced 1	0.399667
Akap2	A kinase (PRKA) anchor protein 2	0.484863
Akirin2	akirin 2	0.534707
Alg13	asparagine-linked glycosylation 13	0.508582
Amn1	antagonist of mitotic exit network 1	0.441355
Anapc11	anaphase promoting complex subunit 11	0.430445
Anapc15	anaphase prompoting complex C subunit 15	0.611309
Anapc16	anaphase promoting complex subunit 16	0.468929
Anxa5	annexin A5	0.323099
Ap3s1	adaptor-related protein complex 3 sigma 1 subunit	0.299602
Apitd1	apoptosis-inducing TAF9-like domain 1	0.451419
Apoo	apolipoprotein O	0.338714
Arg2	arginase type II	0.476217
Arhgap20os	Rho GTPase activating protein 20 opposite strand	0.314473
Arl4a	ADP-ribosylation factor-like 4A	0.508224
Arpc3	actin related protein 2/3 complex subunit 3	0.266242
Arpc5l	actin related protein 2/3 complex subunit 5-like	0.657306
Arpp19	cAMP-regulated phosphoprotein 19	0.486166
Atad1	ATPase family AAA domain containing 1	0.6766
Atp2c1	ATPase Ca++-sequestering	0.427967
Atp5g1	ATP synthase H+ transporting mitochondrial F0 complex subunit C1 (subunit 9)	0.57636
Atp5h	ATP synthase H+ transporting mitochondrial F0 complex subunit D	0.510293
Atp5j2	ATP synthase H+ transporting mitochondrial F0 complex subunit F2	0.468708
Atp6v0e	ATPase H+ transporting lysosomal V0 subunit E	0.608981
Atp6v1d	ATPase H+ transporting lysosomal V1 subunit D	0.527814
Atp6v1e1	ATPase H+ transporting lysosomal V1 subunit E1	0.636629
Atp6v1f	ATPase H+ transporting lysosomal V1 subunit F	0.575683
Atp6v1g1	ATPase H+ transporting lysosomal V1 subunit G1	0.645654
Atp6v1h	ATPase H+ transporting lysosomal V1 subunit H	0.439809
Aurkc	aurora kinase C	0.622195
Aven	apoptosis caspase activation inhibitor	0.494626
B2m	beta-2 microglobulin	0.625762
B4galt4	UDP-Gal:betaGlcNAc beta 1 4-galactosyltransferase polypeptide 4	0.258832
BB557941	expressed sequence BB557941	0.508604
BC030307	cDNA sequence BC002163	0.678565
BC031181	cDNA sequence BC031181	0.551172
BC048602	cDNA sequence BC039966	0.362361
BC052688	cDNA sequence BC039966	0.362361
Banf1	barrier to autointegration factor 1	0.467345
Bcap29	B cell receptor associated protein 29	0.324392
Bcap31	B cell receptor associated protein 31	0.473498
Bcl2l10	Bcl2-like 10	0.555343
Bet1	Bet1 golgi vesicular membrane trafficking protein	0.436066
Bhlhe41	basic helix-loop-helix family member e41	0.381808
Birc5	baculoviral IAP repeat-containing 5	0.446663
Bnip3l	BCL2/adenovirus E1B interacting protein 3-like	0.570929
Bpgm	2 3-bisphosphoglycerate mutase	0.520065
Brdt	bromodomain testis-specific	0.503176
Brix1	BRX1 biogenesis of ribosomes	0.317074
Btf3	basic transcription factor 3	0.525984
Btf3l4	basic transcription factor 3-like 4	0.686253
Btg4	B cell translocation gene 4	0.443969
Bud31	BUD31 homolog	0.566463
C130026I21Rik	RIKEN cDNA C130026I21 gene	0.418442
C130060K24Rik	RIKEN cDNA C130060K24 gene	0.592968
C1galt1c1	C1GALT1-specific chaperone 1	0.250288
C2cd5	C2 calcium-dependent domain containing 5	0.643798
C330018D20Rik	RIKEN cDNA C330018D20 gene	0.5059
C87414	expressed sequence C87414	0.553592
C87436	expressed sequence C87436	0.309854
C87499	expressed sequence C87499	0.713688
C87977	expressed sequence C87977	0.517275
Cage1	cancer antigen 1	0.313466
Calb1	calbindin 1	0.377909
Calm2	calmodulin 2	0.318547
Canx	calnexin	0.392553
Casp8	caspase 8	0.392531
Ccdc105	coiled-coil domain containing 105	0.545349
Ccdc47	coiled-coil domain containing 47	0.448105
Ccdc55	coiled-coil domain containing 47	0.448105
Ccdc58	coiled-coil domain containing 58	0.427765
Ccdc69	coiled-coil domain containing 69	0.384208
Ccnb1	cyclin B1	0.592369
Cd160	CD160 antigen	0.514177
Cd164	CD164 antigen	0.565277
Cd200	CD200 antigen	0.346148
Cd55	CD55 molecule decay accelerating factor for complement	0.528556
Cd7	CD7 antigen	0.326381
Cdk20	cyclin-dependent kinase 20	0.547101
Cenpk	centromere protein K	0.20977
Cenpn	centromere protein N	0.458302
Cenpq	centromere protein Q	0.278749
Cept1	choline/ethanolaminephosphotransferase 1	0.593582
Cetn2	centrin 2	0.427454
Cfap53	centrin 3	0.647642
Cfdp1	craniofacial development protein 1	0.622873
Cfl1	cofilin 1 non-muscle	0.593043
Cfl2	cofilin 2 muscle	0.369411
Chchd2	coiled-coil-helix-coiled-coil-helix domain containing 2	0.486179
Chek1	checkpoint kinase 1	0.534986
Chmp5	charged multivesicular body protein 5	0.547273
Chst7	carbohydrate (N-acetylglucosamino) sulfotransferase 7	0.367381
Chsy1	chondroitin sulfate synthase 1	0.625823
Cisd1	CDGSH iron sulfur domain 1	0.537405
Cks1b	CDC28 protein kinase 1b	0.491138
Cks2	CDC28 protein kinase regulatory subunit 2	0.421706
Cldn8	claudin 8	0.33201
Clec12a	C-type lectin domain family 12 member a	0.554561
Clk1	CDC-like kinase 1	0.445087
Clybl	citrate lyase beta like	0.372835
Cmc1	COX assembly mitochondrial protein 1	0.630632
Cmtm8	CKLF-like MARVEL transmembrane domain containing 8	0.51346
Cmya5	cardiomyopathy associated 5	0.429167
Cndp1	carnosine dipeptidase 1 (metallopeptidase M20 family)	0.486958
Cnih1	cornichon family AMPA receptor auxiliary protein 1	0.408133
Cnot7	CCR4-NOT transcription complex subunit 7	0.675693
Cnpy4	canopy FGF signaling regulator 4	0.597521
Commd1	COMM domain containing 1	0.553425
Cops2	COP9 signalosome subunit 2	0.416122
Cops5	COP9 signalosome subunit 5	0.445532
Coq10b	coenzyme Q10B	0.537585
Cox4i1	cytochrome c oxidase subunit IV isoform 1	0.533194
Cox5b	cytochrome c oxidase subunit Vb	0.551102
Cox7a2	cytochrome c oxidase subunit VIIa 2	0.410937
Cox7a2l	cytochrome c oxidase subunit VIIa polypeptide 2-like	0.377534
Cox7b	cytochrome c oxidase subunit VIIb	0.459453
Cpne9	copine family member IX	0.417692
Cr1l	complement component (3b/4b) receptor 1-like	0.383873
Crabp2	cellular retinoic acid binding protein II	0.302505
Cript	cysteine-rich PDZ-binding protein	0.368266
Ctnna3	catenin (cadherin associated protein) alpha 3	0.395736
Ctnnal1	catenin (cadherin associated protein) alpha-like 1	0.478758
Cwc15	CWC15 spliceosome-associated protein	0.575008
Cyb5a	CWC15 spliceosome-associated protein	0.575008
Cycs	cytochrome c somatic	0.48758
Cyp2c53-ps	cytochrome P450 family 2 subfamily c polypeptide 53-ps	0.247111
D10Wsu102e	DNA segment Chr 10 Wayne State University 102 expressed	0.504487
D16Ertd519e	DNA segment Chr 10 Wayne State University 102 expressed	0.504487
D6Ertd527e	DNA segment Chr 6 ERATO Doi 527 expressed	0.637297
D8Ertd738e	DNA segment Chr 8 ERATO Doi 738 expressed	0.592859
Dad1	defender against cell death 1	0.378231
Daglb	diacylglycerol lipase beta	0.462325
Dazl	deleted in azoospermia-like	0.468123
Dcaf13	DDB1 and CUL4 associated factor 13	0.326132
Dctn3	dynactin 3	0.546185
Dctn5	dynactin 5	0.380841
Dcun1d1	DCN1 defective in cullin neddylation 1 domain containing 1 (S. cerevisiae)	0.589981
Ddx18	DEAD (Asp-Glu-Ala-Asp) box polypeptide 18	0.585204
Ddx58	DEAD (Asp-Glu-Ala-Asp) box polypeptide 58	0.334846
Degs1	delta(4)-desaturase sphingolipid 1	0.464275
Dicer1	dicer 1 ribonuclease type III	0.606449
Dld	dihydrolipoamide dehydrogenase	0.584924
Dnajb4	DnaJ heat shock protein family (Hsp40) member B4	0.429804
Dnttip2	deoxynucleotidyltransferase terminal interacting protein 2	0.715352
Dph6	diphthamine biosynthesis 6	0.434209
Dppa1	developmental pluripotency associated 1	0.459234
Dppa3	developmental pluripotency-associated 3	0.310228
Dppa5a	developmental pluripotency associated 5A	0.298737
Dpy30	dpy-30 histone methyltransferase complex regulatory subunit	0.536215
Dsn1	DSN1 homolog MIS12 kinetochore complex component	0.656073
Dstn	destrin	0.366654
Dynll1	dynein light chain LC8-type 1	0.378302
Dynlrb1	dynein light chain roadblock-type 1	0.54407
Dynlt1a	dynein light chain Tctex-type 1A	0.368457
Dynlt1b	dynein light chain Tctex-type 1B	0.344979
Dynlt1c	dynein light chain Tctex-type 1C	0.316487
E330011O21Rik	RIKEN cDNA E030030I06 gene	0.774717
E330017A01Rik	RIKEN cDNA E330017A01 gene	0.416171
E330021D16Rik	RIKEN cDNA E330021D16 gene	0.690057
E330034G19Rik	RIKEN cDNA E330034G19 gene	0.592539
Eef1d	eukaryotic translation elongation factor 1 delta (guanine nucleotide exchange protein)	0.574749
Eef1e1	eukaryotic translation elongation factor 1 epsilon 1	0.391206
Efcab14	EF-hand calcium binding domain 14	0.538734
Egfl6	EGF-like-domain multiple 6	0.286001
Ehf	ets homologous factor	0.43051
Eif1ax	eukaryotic translation initiation factor 1A X-linked	0.492488
Eif1b	eukaryotic translation initiation factor 1B	0.562999
Eif2b1	eukaryotic translation initiation factor 2B subunit 1 (alpha)	0.429971
Eif2s1	eukaryotic translation initiation factor 2 subunit 1 alpha	0.642573
Eif2s2	eukaryotic translation initiation factor 2 subunit 2 (beta)	0.483856
Eif4a2	eukaryotic translation initiation factor 4A2	0.570862
Eif4e	eukaryotic translation initiation factor 4E	0.450913
Elof1	ELF1 homolog elongation factor 1	0.380952
Elovl7	ELOVL family member 7 elongation of long chain fatty acids (yeast)	0.270997
Emg1	EMG1 N1-specific pseudouridine methyltransferase	0.654052
Emp2	epithelial membrane protein 2	0.51217
Enox1	ecto-NOX disulfide-thiol exchanger 1	0.352831
Enpp5	ectonucleotide pyrophosphatase/phosphodiesterase 5	0.381779
Eny2	enhancer of yellow 2 homolog (Drosophila)	0.568523
Erh	enhancer of rudimentary homolog (Drosophila)	0.468347
Erich5	glutamate rich 5	0.679019
Esco2	establishment of sister chromatid cohesion N-acetyltransferase 2	0.493715
Esr2	estrogen receptor 2 (beta)	0.324628
Etv1	ets variant 1	0.294225
Exosc1	exosome component 1	0.621348
Fabp5	fatty acid binding protein 5 epidermal	0.536113
Fam103a1	family with sequence similarity 103 member A1	0.608984
Fam107b	family with sequence similarity 107 member B	0.351399
Fam118b	family with sequence similarity 118 member B	0.362118
Fam161a	family with sequence similarity 161 member A	0.409535
Fam175a	family with sequence similarity 175 member A	0.592011
Fam204a	family with sequence similarity 188 member B	0.696123
Fam69a	family with sequence similarity 69 member A	0.318375
Fam84a	family with sequence similarity 84 member A	0.545392
Fbxw13	F-box and WD-40 domain protein 13	0.420402
Fbxw14	F-box and WD-40 domain protein 14	0.306772
Fbxw15	F-box and WD-40 domain protein 15	0.312403
Fbxw16	F-box and WD-40 domain protein 16	0.342178
Fbxw18	F-box and WD-40 domain protein 18	0.330802
Fbxw19	F-box and WD-40 domain protein 19	0.337526
Fbxw20	F-box and WD-40 domain protein 20	0.423696
Fbxw21	F-box and WD-40 domain protein 21	0.32694
Fbxw22	F-box and WD-40 domain protein 22	0.328975
Fbxw24	F-box and WD-40 domain protein 24	0.311765
Fbxw26	F-box and WD-40 domain protein 26	0.469286
Fbxw27	F-box and WD-40 domain protein 26	0.469286
Fbxw28	F-box and WD-40 domain protein 26	0.469286
Foxn2	forkhead box N2	0.379765
Fra10ac1	FRA10AC1 homolog (human)	0.486085
Fth1	ferritin heavy polypeptide 1	0.483745
Fubp3	far upstream element (FUSE) binding protein 3	0.364899
Gadd45gip1	growth arrest and DNA-damage-inducible gamma interacting protein 1	0.679763
Gata3	GATA binding protein 3	0.371715
Gckr	glucokinase regulatory protein	0.508519
Gdf9	growth differentiation factor 9	0.676472
Gemin6	gem (nuclear organelle) associated protein 6	0.463012
Ggct	gamma-glutamyl cyclotransferase	0.505873
Gins1	GINS complex subunit 1 (Psf1 homolog)	0.475903
Gipc2	GIPC PDZ domain containing family member 2	0.622669
Glmn	glomulin FKBP associated protein	0.282204
Glrx	glutaredoxin	0.404861
Gm10094	predicted gene 10094	0.417622
Gm10436	predicted gene 10436	0.478579
Gm11985	predicted gene 11985	0.504913
Gm12657	predicted gene 12657	0.390642
Gm12942	predicted gene 12942	0.475531
Gm13023	predicted gene 13023	0.525951
Gm13084	predicted gene 13084	0.463725
Gm13088	predicted gene 13088	0.223243
Gm13103	predicted gene 13103	0.271324
Gm13152	predicted gene 13152	0.167474
Gm13242	predicted gene 13242	0.20736
Gm13247	predicted gene 13247	0.213514
Gm15698	predicted gene 15698	0.506481
Gm16390	predicted gene 15772	0.53124
Gm16497	predicted gene 15772	0.53124
Gm17751	predicted gene 17751	0.353595
Gm17821	predicted gene 17751	0.353595
Gm17830	predicted gene 17751	0.353595
Gm19784	predicted gene 19757	0.736261
Gm20362	predicted gene 20362	0.529086
Gm2042	predicted gene 2042	0.55716
Gm2560	predicted gene 2042	0.55716
Gm3143	predicted gene 3143	0.362469
Gm3258	predicted gene 3143	0.362469
Gm4745	predicted gene 3604	0.294686
Gm5065	predicted gene 5065	0.229143
Gm5434	predicted gene 5434	0.340206
Gm5475	predicted gene 5475	0.485358
Gm6083	predicted gene 6083	0.234685
Gm6367	predicted gene 6367	0.5081
Gm7073	predicted gene 7073	0.271842
Gm813	predicted gene 813	0.305359
Gm839	predicted gene 839	0.624185
Gmnn	geminin	0.440697
Gna14	guanine nucleotide binding protein alpha 14	0.650295
Gng12	guanine nucleotide binding protein (G protein) gamma 12	0.449583
Gnpda2	glucosamine-6-phosphate deaminase 2	0.466474
Gnpnat1	glucosamine-phosphate N-acetyltransferase 1	0.628558
Gnrh1	gonadotropin releasing hormone 1	0.518066
Got1	glutamic-oxaloacetic transaminase 1 soluble	0.401196
Gpr1	G protein-coupled receptor 1	0.604224
Gpx6	glutathione peroxidase 6	0.476184
Grm2	glutamate receptor metabotropic 2	0.617537
Grpel1	GrpE-like 1 mitochondrial	0.494115
Gsta4	glutathione S-transferase alpha 4	0.383937
Gtf2a2	general transcription factor II A 2	0.581769
Gtf2b	general transcription factor IIB	0.657629
Gtf2e2	general transcription factor II E polypeptide 2 (beta subunit)	0.570241
Gtf2h5	general transcription factor IIH polypeptide 5	0.487543
Gyg	glycogenin	0.55585
H1foo	H1 histone family member O oocyte-specific	0.540128
H2afj	H2A histone family member J	0.536976
H3f3a	H3 histone family 3A	0.485674
H3f3b	H3 histone family 3B	0.406382
Haus3	HAUS augmin-like complex subunit 3	0.436447
Hint1	histidine triad nucleotide binding protein 1	0.621008
Hist1h2bc	histone cluster 1 H2bc	0.436653
Hist1h2bg	histone cluster 1 H2bg	0.350384
Hmgb2	high mobility group box 2	0.436929
Hmgcs1	3-hydroxy-3-methylglutaryl-Coenzyme A synthase 1	0.67353
Hmox2	heme oxygenase 2	0.388331
Hn1	hematological and neurological expressed sequence 1	0.591182
Hnmt	histamine N-methyltransferase	0.380081
Hnrnpc	heterogeneous nuclear ribonucleoprotein C	0.639448
Hprt	hypoxanthine guanine phosphoribosyl transferase	0.526894
Hsbp1	heat shock factor binding protein 1	0.45702
Hsf5	heat shock transcription factor family member 5	0.551956
Hsp90aa1	heat shock protein 90 alpha (cytosolic) class A member 1	0.522318
Hspa8	heat shock protein 8	0.588571
Htr5a	5-hydroxytryptamine (serotonin) receptor 5A	0.499069
Hypk	huntingtin interacting protein K	0.435173
Ifitm6	interferon induced transmembrane protein 6	0.418915
Ift43	intraflagellar transport 43	0.423995
Igbp1	immunoglobulin (CD79A) binding protein 1	0.603086
Igsf23	immunoglobulin superfamily member 23	0.45016
Il17f	interleukin 17F	0.533477
Imp3	IMP3 U3 small nucleolar ribonucleoprotein	0.625775
Inpp5b	inositol polyphosphate-5-phosphatase B	0.494674
Insig1	insulin induced gene 1	0.572874
Ints12	integrator complex subunit 12	0.538125
Izumo1r	integrin beta 1 binding protein 1	0.610608
Jag1	jagged 1	0.258734
Kcnn2	potassium intermediate/small conductance calcium-activated channel subfamily N member 2	0.316876
Kdm6b	KDM1 lysine (K)-specific demethylase 6B	0.693075
Khdc3	KH domain containing 3 subcortical maternal complex member	0.499678
Kif2a	kinesin family member 2A	0.610505
Klhl9	kelch-like 9	0.340168
Knstrn	kinetochore-localized astrin/SPAG5 binding	0.593129
Kpna2	karyopherin (importin) alpha 2	0.491567
Krr1	KRR1 small subunit (SSU) processome component homolog (yeast)	0.36625
Krt10	keratin 10	0.487093
Krt12	keratin 12	0.55695
Ktn1	kinectin 1	0.631522
Lamtor5	late endosomal/lysosomal adaptor MAPK and MTOR activator 5	0.436741
Lbr	lamin B receptor	0.320892
Lclat1	lysocardiolipin acyltransferase 1	0.425485
Ldhb	lactate dehydrogenase B	0.435592
Lipt1	lipoyltransferase 1	0.415935
Llph	LLP homolog long-term synaptic facilitation (Aplysia)	0.491795
Lmbr1	limb region 1	0.354253
Lmbrd1	LMBR1 domain containing 1	0.295486
Lonp2	lon peptidase 2 peroxisomal	0.269258
Lonrf3	LON peptidase N-terminal domain and ring finger 3	0.341958
Lrrc28	leucine rich repeat containing 28	0.444437
Lrrc36	leucine rich repeat containing 36	0.343302
Lrrc57	leucine rich repeat containing 57	0.485576
Lsm10	U7 snRNP-specific Sm-like protein LSM10	0.424354
Lsm3	LSM3 homolog U6 small nuclear RNA associated (S. cerevisiae)	0.569985
Lsm5	LSM5 homolog U6 small nuclear RNA associated (S. cerevisiae)	0.38341
Lsm6	LSM6 homolog U6 small nuclear RNA associated (S. cerevisiae)	0.439718
Ly6e	lymphocyte antigen 6 complex locus E	0.312167
Lyplal1	lysophospholipase-like 1	0.535582
Mad2l1	MAD2 mitotic arrest deficient-like 1	0.392001
Magoh	mago homolog exon junction complex core component	0.408835
Map3k6	mitogen-activated protein kinase kinase kinase 6	0.636589
Mat2b	methionine adenosyltransferase II beta	0.552642
Mbd3l2	methyl-CpG binding domain protein 3-like 2	0.568661
Mbl2	mannose-binding lectin (protein C) 2	0.683961
Mcmbp	MCM (minichromosome maintenance deficient) binding protein	0.610163
Mdm4	transformed mouse 3T3 cell double minute 4	0.439931
Meaf6	MYST/Esa1-associated factor 6	0.56187
Med10	mediator complex subunit 10	0.476435
Med21	mediator complex subunit 21	0.625697
Med27	mediator complex subunit 27	0.641123
Med4	mediator complex subunit 4	0.399736
Med7	mediator complex subunit 7	0.45192
Mei4	meiotic double-stranded break formation protein 4	0.244938
Meis2	Meis homeobox 2	0.578681
Melk	maternal embryonic leucine zipper kinase	0.514333
Memo1	mediator of cell motility 1	0.325665
Mgst3	microsomal glutathione S-transferase 3	0.555857
Minos1	mitochondrial inner membrane organizing system 1	0.647655
Mkks	McKusick-Kaufman syndrome	0.604976
Mllt3	myeloid/lymphoid or mixed-lineage leukemia (trithorax homolog Drosophila); translocated to 3	0.619285
Mob4	MOB family member 4 phocein	0.477592
Mospd1	motile sperm domain containing 1	0.604459
Mphosph6	M phase phosphoprotein 6	0.298814
Mphosph8	M-phase phosphoprotein 8	0.567459
Mrpl14	mitochondrial ribosomal protein L14	0.636654
Mrpl22	mitochondrial ribosomal protein L22	0.631889
Mrpl34	mitochondrial ribosomal protein L34	0.603468
Mrpl35	mitochondrial ribosomal protein L35	0.370321
Mrpl40	mitochondrial ribosomal protein L40	0.465544
Mrpl48	mitochondrial ribosomal protein L48	0.46331
Mrps14	mitochondrial ribosomal protein S14	0.490546
Mrps17	mitochondrial ribosomal protein S17	0.465205
Mrps18a	mitochondrial ribosomal protein S18A	0.567413
Mrps22	mitochondrial ribosomal protein S22	0.419697
Mrps25	mitochondrial ribosomal protein S25	0.597693
Mrps31	mitochondrial ribosomal protein S31	0.413867
Mrps33	mitochondrial ribosomal protein S33	0.445773
Mrps36	mitochondrial ribosomal protein S36	0.567926
Msantd3	Myb/SANT-like DNA-binding domain containing 3	0.545695
Msra	methionine sulfoxide reductase A	0.290313
Mterf4	mitochondrial transcription termination factor 1b	0.59301
Mtf1	metal response element binding transcription factor 1	0.585571
Mtmr2	myotubularin related protein 2	0.595449
Mtpap	mitochondrial poly(A) polymerase	0.646794
Mtus2	microtubule associated tumor suppressor candidate 2	0.354869
Mycbp	c-myc binding protein	0.560106
Myef2	myelin basic protein expression factor 2 repressor	0.356707
Myeov2	myeloma overexpressed 2	0.569738
Myl12a	myosin light chain 12A regulatory non-sarcomeric	0.394936
Mzt1	mitotic spindle organizing protein 1	0.628379
Naa20	N(alpha)-acetyltransferase 20 NatB catalytic subunit	0.562521
Naa50	N(alpha)-acetyltransferase 50 NatE catalytic subunit	0.517709
Nae1	NEDD8 activating enzyme E1 subunit 1	0.370614
Ncald	neurocalcin delta	0.499636
Nck1	non-catalytic region of tyrosine kinase adaptor protein 1	0.474852
Ncl	nucleolin	0.68753
Ndufa8	NADH dehydrogenase (ubiquinone) 1 alpha subcomplex 8	0.582494
Ndufa9	NADH dehydrogenase (ubiquinone) 1 alpha subcomplex 9	0.454868
Ndufaf4	NADH dehydrogenase (ubiquinone) 1 alpha subcomplex assembly factor 4	0.414413
Ndufb6	NADH dehydrogenase (ubiquinone) 1 beta subcomplex 6	0.406233
Ndufc2	NADH dehydrogenase (ubiquinone) 1 subcomplex unknown 2	0.452488
Nedd8	neural precursor cell expressed developmentally down-regulated gene 8	0.576429
Neil3	nei like 3 (E. coli)	0.440966
Nhp2l1	NHP2 non-histone chromosome protein 2-like 1 (S. cerevisiae)	0.475778
Nifk	nucleolar protein interacting with the FHA domain of MKI67	0.483042
Ninj2	ninjurin 2	0.438534
Nkiras1	NFKB inhibitor interacting Ras-like protein 1	0.503824
Nlrp14	NLR family pyrin domain containing 14	0.404772
Nlrp4a	NLR family pyrin domain containing 4A	0.666457
Nlrp4b	NLR family pyrin domain containing 4B	0.641727
Nlrp5	NLR family pyrin domain containing 5	0.639151
Nlrp9a	NLR family pyrin domain containing 9A	0.496347
Nlrp9b	NLR family pyrin domain containing 9B	0.703636
Nlrp9c	NLR family pyrin domain containing 9C	0.386331
Noto	notochord homolog (Xenopus laevis)	0.433814
Npffr2	neuropeptide FF receptor 2	0.31012
Npm1	nucleophosmin 1	0.531841
Npm2	nucleophosmin/nucleoplasmin 2	0.374765
Nr1d1	nuclear receptor subfamily 1 group D member 1	0.46468
Nr2e1	nuclear receptor subfamily 2 group E member 1	0.55103
Nsmce2	non-SMC element 2 homolog (MMS21 S. cerevisiae)	0.447568
Nudt5	nudix (nucleoside diphosphate linked moiety X)-type motif 5	0.493298
Nudt7	nudix (nucleoside diphosphate linked moiety X)-type motif 7	0.447736
Nuf2	NUF2 NDC80 kinetochore complex component homolog (S. cerevisiae)	0.638428
Nup37	nucleoporin 37	0.502369
Nup43	nucleoporin 43	0.352746
Nup98	nucleoporin 98	0.519749
Nusap1	nucleolar and spindle associated protein 1	0.428201
Nxt1	NTF2-related export protein 1	0.561472
Oas1d	2'-5' oligoadenylate synthetase 1D	0.694341
Oas1e	2'-5' oligoadenylate synthetase 1E	0.302006
Oas1h	2'-5' oligoadenylate synthetase 1H	0.340428
Obox1	oocyte specific homeobox 1	0.330969
Obox2	oocyte specific homeobox 2	0.329822
Obox5	oocyte specific homeobox 5	0.312258
Oca2	oculocutaneous albinism II	0.384493
Olfr1300-ps1	olfactory receptor 1300 pseudogene 1	0.444409
Omt2a	oocyte maturation alpha	0.417223
Omt2b	oocyte maturation beta	0.398298
Ooep	oocyte expressed protein	0.38753
Oog2	oogenesin 2	0.41237
Oog3	oogenesin 3	0.440227
Oog4	oogenesin 4	0.231259
Oosp1	oocyte secreted protein 1	0.564496
Oosp2	oocyte secreted protein 2	0.46173
Oosp3	oocyte secreted protein 3	0.488205
Orc4	origin recognition complex subunit 4	0.587281
Orc5	origin recognition complex subunit 5	0.544707
Orc6	origin recognition complex subunit 6	0.450247
Ormdl1	ORM1-like 1 (S. cerevisiae)	0.345747
Oser1	oxidative stress responsive serine rich 1	0.36771
Paip1	polyadenylate binding protein-interacting protein 1	0.295512
Paip2	polyadenylate-binding protein-interacting protein 2	0.67285
Pak7	p21 protein (Cdc42/Rac)-activated kinase 7	0.479197
Pan3	PAN3 polyA specific ribonuclease subunit homolog (S. cerevisiae)	0.623892
Park7	Parkinson disease (autosomal recessive early onset) 7	0.592954
Pcbd2	pterin 4 alpha carbinolamine dehydratase/dimerization cofactor of hepatocyte nuclear factor 1 alpha (TCF1) 2	0.619786
Pcgf1	polycomb group ring finger 1	0.251894
Pcgf6	polycomb group ring finger 6	0.323678
Pdcd5	programmed cell death 5	0.402397
Pdcl3	phosducin-like 3	0.615637
Pde6d	phosphodiesterase 6D cGMP-specific rod delta	0.299918
Pdhx	pyruvate dehydrogenase complex component X	0.603203
Pdzd11	PDZ domain containing 11	0.525795
Pdzph1	PDZ domain containing 11	0.525795
Pfdn1	prefoldin 1	0.574602
Pfdn2	prefoldin 2	0.474724
Pfdn4	prefoldin 4	0.395774
Pfn1	profilin 1	0.56955
Pigf	phosphatidylinositol glycan anchor biosynthesis class F	0.470142
Pkd2l2	polycystic kidney disease 2-like 2	0.639101
Pla2g4c	phospholipase A2 group IVC (cytosolic calcium-independent)	0.46093
Plac8	placenta-specific 8	0.490491
Pls1	plastin 1 (I-isoform)	0.245828
Pole4	polymerase (DNA-directed) epsilon 4 (p12 subunit)	0.513128
Polr1d	polymerase (RNA) I polypeptide D	0.595027
Polr2d	polymerase (RNA) II (DNA directed) polypeptide D	0.336256
Polr2g	polymerase (RNA) II (DNA directed) polypeptide G	0.468698
Polr2j	polymerase (RNA) II (DNA directed) polypeptide J	0.465922
Polr2k	polymerase (RNA) II (DNA directed) polypeptide K	0.545716
Polr2l	polymerase (RNA) II (DNA directed) polypeptide L	0.418645
Pop4	processing of precursor 4 ribonuclease P/MRP family (S. cerevisiae)	0.598052
Pop7	processing of precursor 7 ribonuclease P family (S. cerevisiae)	0.683911
Ppap2a	popeye domain containing 2	0.663691
Ppia	peptidylprolyl isomerase A	0.517036
Ppil3	peptidylprolyl isomerase (cyclophilin)-like 3	0.28793
Ppp1r11	protein phosphatase 1 regulatory (inhibitor) subunit 11	0.504063
Ppp1r7	protein phosphatase 1 regulatory (inhibitor) subunit 7	0.458559
Ppp2r2b	protein phosphatase 2 regulatory subunit B beta	0.602036
Prdx1	peroxiredoxin 1	0.34993
Prdx2	peroxiredoxin 2	0.464696
Prelp	proline arginine-rich end leucine-rich repeat	0.505478
Prex2	phosphatidylinositol-3 4 5-trisphosphate-dependent Rac exchange factor 2	0.539366
Psenen	presenilin enhancer 2 homolog (C. elegans)	0.613111
Psma1	proteasome (prosome macropain) subunit alpha type 1	0.545667
Psma2	proteasome (prosome macropain) subunit alpha type 2	0.504542
Psma4	proteasome (prosome macropain) subunit alpha type 4	0.565181
Psma5	proteasome (prosome macropain) subunit alpha type 5	0.511
Psma6	proteasome (prosome macropain) subunit alpha type 6	0.422854
Psma7	proteasome (prosome macropain) subunit alpha type 7	0.37534
Psmb1	proteasome (prosome macropain) subunit beta type 1	0.361087
Psmb2	proteasome (prosome macropain) subunit beta type 2	0.574792
Psmb6	proteasome (prosome macropain) subunit beta type 6	0.61144
Psmb7	proteasome (prosome macropain) subunit beta type 7	0.355386
Psmc6	proteasome (prosome macropain) 26S subunit ATPase 6	0.434633
Psmd10	proteasome (prosome macropain) 26S subunit non-ATPase 10	0.525651
Psmd7	proteasome (prosome macropain) 26S subunit non-ATPase 7	0.447026
Psmf1	proteasome (prosome macropain) inhibitor subunit 1	0.640034
Ptbp2	polypyrimidine tract binding protein 2	0.573181
Ptges3	prostaglandin E synthase 3 (cytosolic)	0.352154
Ptpn2	protein tyrosine phosphatase non-receptor type 2	0.640963
Ptpre	protein tyrosine phosphatase receptor type E	0.518435
Pttg1	pituitary tumor-transforming gene 1	0.496078
Pxt1	peroxisomal testis specific 1	0.632505
Rab11a	RAB11A member RAS oncogene family	0.614397
Rab3b	RAB3B member RAS oncogene family	0.525992
Rab9	RAB9 member RAS oncogene family	0.547282
Ran	RAN member RAS oncogene family	0.360255
Rasl2-9	RAS-like family 2 locus 9	0.27371
Rbm18	RNA binding motif protein 18	0.609306
Rbx1	ring-box 1	0.35184
Rchy1	ring finger and CHY zinc finger domain containing 1	0.568976
Rex2	reduced expression 2	0.359868
Rfpl4	ret finger protein-like 4	0.393474
Rgn	regucalcin	0.377945
Rgs10	regulator of G-protein signalling 10	0.576687
Rgs2	regulator of G-protein signaling 2	0.295213
Rheb	Ras homolog enriched in brain	0.594756
Rhoh	ras homolog gene family member H	0.588886
Rnase6	ribonuclease RNase A family 6	0.475066
Rnasek	ribonuclease RNase K	0.526627
Rock1	Rho-associated coiled-coil containing protein kinase 1	0.297483
Rora	RAR-related orphan receptor alpha	0.359247
Rpf2	ribosome production factor 2 homolog (S. cerevisiae)	0.462543
Rpl14	ribosomal protein L14	0.630091
Rpl14-ps1	ribosomal protein L14 pseudogene 1	0.428388
Rpl32	ribosomal protein L32	0.508685
Rpl35	ribosomal protein L35	0.39472
Rpl36al	ribosomal protein L36A-like	0.659146
Rpl37rt	ribosomal protein L36A-like	0.659146
Rpl5	ribosomal protein L5	0.363027
Rplp2-ps1	ribosomal protein L7	0.520469
Rpp30	ribonuclease P/MRP 30 subunit	0.353705
Rpp38	ribonuclease P/MRP 38 subunit	0.462684
Rps11	ribosomal protein S11	0.353828
Rps24	ribosomal protein S24	0.478244
Rps27l	ribosomal protein S27-like	0.424583
Rps4x	ribosomal protein S4 X-linked	0.361844
Rps6	ribosomal protein S6	0.466226
Rps9	ribosomal protein S9	0.555206
Rsl1d1	ribosomal L1 domain containing 1	0.513661
Rsl24d1	ribosomal L24 domain containing 1	0.561272
Rsph3a	radial spoke 3A homolog (Chlamydomonas)	0.451031
Rsph3b	radial spoke 3B homolog (Chlamydomonas)	0.4584
Sap30bp	SAP30 binding protein	0.489381
Sar1b	SAR1 gene homolog B (S. cerevisiae)	0.545052
Sc5d	sterol-C5-desaturase (fungal ERG3 delta-5-desaturase) homolog (S. cerevisae)	0.631711
Sclt1	sodium channel and clathrin linker 1	0.292144
Scoc	short coiled-coil protein	0.566209
Scpep1	serine carboxypeptidase 1	0.503237
Sdhaf4	succinate dehydrogenase complex assembly factor 1	0.597699
Sdhd	succinate dehydrogenase complex subunit D integral membrane protein	0.485553
Sec11a	SEC11 homolog A signal peptidase complex subunit	0.382943
Sec22a	SEC22 homolog A vesicle trafficking protein	0.465451
Senp8	SUMO/sentrin specific peptidase 8	0.553718
2018-09-07	#N/A	#N/A
Sepw1	selenoprotein W muscle 1	0.437004
Serf2	small EDRK-rich factor 2	0.515467
Serpinb12	serine (or cysteine) peptidase inhibitor clade B (ovalbumin) member 12	0.348447
Serpini1	serine (or cysteine) peptidase inhibitor clade I member 1	0.436684
Setd4	SET domain containing 4	0.479709
Sf3b5	splicing factor 3b subunit 5	0.665076
Sfr1	SWI5 dependent recombination repair 1	0.483126
Sh3bgrl3	SH3 domain binding glutamic acid-rich protein-like 3	0.551856
Siah1b	seven in absentia 1B	0.679415
Skp1a	S-phase kinase-associated protein 1A	0.262431
Slbp	stem-loop binding protein	0.455749
Slc25a17	solute carrier family 25 (mitochondrial carrier peroxisomal membrane protein) member 17	0.40598
Slc25a5	solute carrier family 25 (mitochondrial carrier adenine nucleotide translocator) member 5	0.514067
Slc4a8	solute carrier family 4 (anion exchanger) member 8	0.446094
Slc9b1	solute carrier family 9 subfamily B (NHA1 cation proton antiporter 1) member 1	0.414781
Slco1a5	solute carrier organic anion transporter family member 1a5	0.542268
Smarca2	SWI/SNF related matrix associated actin dependent regulator of chromatin subfamily a member 2	0.277354
Smim7	small integral membrane protein 7	0.500086
Smim8	small integral membrane protein 8	0.488297
Snrnp27	small nuclear ribonucleoprotein 27 (U4/U6.U5)	0.610387
Snrpa1	small nuclear ribonucleoprotein polypeptide A'	0.455376
Snrpb2	U2 small nuclear ribonucleoprotein B	0.606299
Snrpd2	small nuclear ribonucleoprotein D2	0.551296
Snrpe	small nuclear ribonucleoprotein E	0.474599
Snrpg	small nuclear ribonucleoprotein polypeptide G	0.550076
Snupn	snurportin 1	0.528377
Snx6	sorting nexin 6	0.413245
Sod1	superoxide dismutase 1 soluble	0.603124
Sp110	Sp110 nuclear body protein	0.504989
Spag7	sperm associated antigen 7	0.565022
Spata7	spermatogenesis associated 7	0.479712
Spc25	SPC25 NDC80 kinetochore complex component homolog (S. cerevisiae)	0.428189
Spcs1	signal peptidase complex subunit 1 homolog (S. cerevisiae)	0.594047
Speer5-ps1	spermatogenesis associated glutamate (E)-rich protein 5 pseudogene 1	0.494163
Spopl	speckle-type POZ protein-like	0.245976
Spry1	sprouty homolog 1 (Drosophila)	0.445306
Sptlc2	serine palmitoyltransferase long chain base subunit 2	0.307208
Sptssb	serine palmitoyltransferase small subunit B	0.25034
Srp14	signal recognition particle 14	0.66623
Ssb	Sjogren syndrome antigen B	0.448195
Ssna1	Sjogren's syndrome nuclear autoantigen 1	0.615015
Stmn1	stathmin 1	0.515413
Sub1	SUB1 homolog (S. cerevisiae)	0.343726
Sumo1	small ubiquitin-like modifier 1	0.493215
Sumo2	small ubiquitin-like modifier 2	0.582681
Supt4a	suppressor of Ty 4A	0.63093
Suv39h1	suppressor of variegation 3-9 homolog 1 (Drosophila)	0.560884
Syce2	synaptonemal complex central element protein 2	0.591678
Sypl	synaptophysin-like protein	0.450656
Tac2	tachykinin 2	0.295848
Tacc3	transforming acidic coiled-coil containing protein 3	0.52835
Taf13	TAF13 RNA polymerase II TATA box binding protein (TBP)-associated factor	0.616394
Taf7	TAF7 RNA polymerase II TATA box binding protein (TBP)-associated factor	0.684523
Taf9	TAF9 RNA polymerase II TATA box binding protein (TBP)-associated factor	0.341953
Taf9b	TAF9B RNA polymerase II TATA box binding protein (TBP)-associated factor	0.422728
Tank	TRAF family member-associated Nf-kappa B activator	0.631305
Tceb1	transcription elongation factor B (SIII) polypeptide 1	0.342423
Tcl1	T cell lymphoma breakpoint 1	0.484527
Tcl1b1	T cell leukemia/lymphoma 1B 1	0.50898
Tcl1b2	T cell leukemia/lymphoma 1B 2	0.573774
Tcl1b3	T cell leukemia/lymphoma 1B 3	0.464664
Tcl1b4	T cell leukemia/lymphoma 1B 4	0.583019
Tcl1b5	T cell leukemia/lymphoma 1B 5	0.586959
Tcstv1	2-cell-stage variable group member 1	0.313511
Tcstv3	2-cell-stage variable group member 3	0.332153
Tctex1d1	Tctex1 domain containing 1	0.329224
Tdrd12	tudor domain containing 12	0.554439
Tex11	testis expressed gene 11	0.371708
Tex26	testis expressed 26	0.432784
Tex30	testis expressed 30	0.431849
Tgfb2	transforming growth factor beta 2	0.665775
Timm17a	translocase of inner mitochondrial membrane 17a	0.40796
Timm8b	translocase of inner mitochondrial membrane 8B	0.614457
Timm9	translocase of inner mitochondrial membrane 9	0.450488
Tipin	timeless interacting protein	0.466723
Tm2d3	TM2 domain containing 3	0.560348
Tmem128	transmembrane protein 128	0.427961
Tmem14c	transmembrane protein 14C	0.509112
Tmem167	transmembrane protein 167	0.605689
Tmem232	transmembrane protein 232	0.547208
Tmem29	transmembrane protein 29	0.522848
Tmem50a	transmembrane protein 50A	0.39279
Tmem55a	transmembrane protein 55A	0.363798
Tmem60	transmembrane protein 60	0.413357
Tmf1	TATA element modulatory factor 1	0.418689
Tmsb10	thymosin beta 10	0.304562
Tnfaip8	tumor necrosis factor alpha-induced protein 8	0.528733
Tomm6	translocase of outer mitochondrial membrane 6 homolog (yeast)	0.461275
Tpgs2	tubulin polyglutamylase complex subunit 2	0.329468
Tpmt	thiopurine methyltransferase	0.499318
Tram1	translocating chain-associating membrane protein 1	0.476319
Trappc2	trafficking protein particle complex 2	0.389931
Triap1	TP53 regulated inhibitor of apoptosis 1	0.483732
Trim13	tripartite motif-containing 13	0.634871
Trim59	tripartite motif-containing 59	0.590397
Trim71	tripartite motif-containing 71	0.432191
Triqk	triple QxxK/R motif containing	0.459807
Trmt11	tRNA methyltransferase 11	0.511903
Trnt1	tRNA nucleotidyl transferase CCA-adding 1	0.454033
Tsg101	tumor susceptibility gene 101	0.413328
Tspan12	tetraspanin 12	0.324343
Tspyl1	testis-specific protein Y-encoded-like 1	0.42532
Ttc33	tetratricopeptide repeat domain 33	0.453672
Txndc2	thioredoxin domain containing 2 (spermatozoa)	0.629428
Txndc9	thioredoxin domain containing 9	0.423308
Ubb	ubiquitin B	0.503266
Ube2c	ubiquitin-conjugating enzyme E2C	0.48757
Ube2d3	ubiquitin-conjugating enzyme E2D 3	0.441857
Ube2n	ubiquitin-conjugating enzyme E2N	0.37859
Ube2w	ubiquitin-conjugating enzyme E2W (putative)	0.372259
Ubl5	ubiquitin-like 5	0.287111
Uchl1	ubiquitin carboxy-terminal hydrolase L1	0.666192
Uck2	uridine-cytidine kinase 2	0.514099
Umodl1	uromodulin-like 1	0.240579
Upf1	UPF1 regulator of nonsense transcripts homolog (yeast)	0.597455
Upp1	uridine phosphorylase 1	0.442574
Uqcrb	ubiquinol-cytochrome c reductase binding protein	0.541228
Uqcrc2	ubiquinol cytochrome c reductase core protein 2	0.466601
Uqcrh	ubiquinol-cytochrome c reductase hinge protein	0.518275
Vamp8	vesicle-associated membrane protein 8	0.483353
Vapa	vesicle-associated membrane protein associated protein A	0.638627
Vbp1	von Hippel-Lindau binding protein 1	0.311156
Vdac2	voltage-dependent anion channel 2	0.392618
Vdac3	voltage-dependent anion channel 3	0.520554
Vkorc1	vitamin K epoxide reductase complex subunit 1	0.596822
Vmn1r112	vomeronasal 1 receptor 112	0.191766
Vmn1r132	vomeronasal 1 receptor 132	0.262611
Vmn1r139	vomeronasal 1 receptor 139	0.239031
Vmn1r157	vomeronasal 1 receptor 157	0.230523
Vps25	vacuolar protein sorting 25 (yeast)	0.553945
Vps26a	vacuolar protein sorting 26 homolog A (yeast)	0.578681
Vta1	Vps20-associated 1 homolog (S. cerevisiae)	0.561188
Wapal	Vps20-associated 1 homolog (S. cerevisiae)	0.561188
Wdr33	WD repeat domain 33	0.54496
Wtap	Wilms tumour 1-associating protein	0.50869
Wwp1	WW domain containing E3 ubiquitin protein ligase 1	0.53748
Xdh	xanthine dehydrogenase	0.555473
Xlr3a	X-linked lymphocyte-regulated 3A	0.628021
Xlr4b	X-linked lymphocyte-regulated 4B	0.524846
Xlr4c	X-linked lymphocyte-regulated 4C	0.436962
Yae1d1	Yae1 domain containing 1	0.502417
Yaf2	YY1 associated factor 2	0.398268
Ypel5	yippee-like 5 (Drosophila)	0.321738
Ywhae	tyrosine 3-monooxygenase/tryptophan 5-monooxygenase activation protein epsilon polypeptide	0.574044
Zar1l	zygote arrest 1-like	0.441296
Zcchc10	zinc finger CCHC domain containing 10	0.396455
Zfp277	zinc finger protein 277	0.537416
Zfp345	zinc finger protein 345	0.342057
Zfp433	zinc finger protein 433	0.298996
Zfp442	zinc finger protein 442	0.466238
Zfp472	zinc finger protein 472	0.460547
Zfp58	zinc finger protein 58	0.505515
Zfp600	zinc finger protein 600	0.30292
Zfp68	zinc finger protein 68	0.583319
Zfp708	zinc finger protein 708	0.46899
Zfp735	zinc finger protein 735	0.355633
Zfp781	zinc finger protein 781	0.253516
Zfp873	zinc finger protein 873	0.362467
Zfp932	zinc finger protein 932	0.364568
Zfp936	zinc finger protein 936	0.469332
Zfp938	zinc finger protein 938	0.353022
Zfp944	zinc finger protein 944	0.460087
Zfp951	zinc finger protein 951	0.382341
Zfp958	zinc finger protein 958	0.398326
Zfp960	zinc finger protein 960	0.441508
Zfp961	zinc finger protein 961	0.580677
Zfp97	zinc finger protein 97	0.403561
Znrd1as	zinc ribbon domain containing 1 antisense	0.348379
Znrf2	zinc and ring finger 2	0.612745
Zp2	zona pellucida glycoprotein 2	0.496295
Zufsp	zinc finger with UFM1-specific peptidase domain	0.485657
Accsl	1-aminocyclopropane-1-carboxylate synthase (non-functional)-like	0.714994
Aspm	asp (abnormal spindle)-like microcephaly associated (Drosophila)	0.698231
BC002163	cDNA sequence BC002163	0.678565
Ccdc122	coiled-coil domain containing 122	0.628841
Eapp	E2F-associated phosphoprotein	0.570544
Emc2	ER membrane protein complex subunit 2	0.349977
Gm12338	predicted gene 12338	0.70305
Gm3259	predicted gene 3259	0.467789
Gm3604	predicted gene 3604	0.294686
Gstm5	glutathione S-transferase mu 5	0.578962
Hrsp12	heat-responsive protein 12	0.580347
Ict1	immature colon carcinoma transcript 1	0.553291
Ndufb3	NADH dehydrogenase (ubiquinone) 1 beta subcomplex 3	0.649526
Ndufb5	NADH dehydrogenase (ubiquinone) 1 beta subcomplex 5	0.575876
Ndufb7	NADH dehydrogenase (ubiquinone) 1 beta subcomplex 7	0.496811
Nexn	nexilin	0.665061
Parl	presenilin associated rhomboid-like	0.647744
Phf5a	PHD finger protein 5A	0.703368
Pofut2	protein O-fucosyltransferase 2	0.619609
Prkaa1	protein kinase AMP-activated alpha 1 catalytic subunit	0.526134
Prss12	protease serine 12 neurotrypsin (motopsin)	0.460882
R3hcc1l	R3H domain and coiled-coil containing 1 like	0.610783
Rad1	RAD1 checkpoint DNA exonuclease	0.353345
Rdx	radixin	0.694774
Smim20	small integral membrane protein 20	0.684432
Snap23	synaptosomal-associated protein 23	0.588956
Taf1a	TATA box binding protein (Tbp)-associated factor RNA polymerase I A	0.63502
Timmdc1	translocase of inner mitochondrial membrane domain containing 1	0.221817
Tomm22	translocase of outer mitochondrial membrane 22 homolog (yeast)	0.683129
Ttc1	tetratricopeptide repeat domain 1	0.677663
Ube2f	ubiquitin-conjugating enzyme E2F (putative)	0.422971
Xrcc4	X-ray repair complementing defective repair in Chinese hamster cells 4	0.560325
Zbed5	zygote arrest 1-like	0.441296
Zcrb1	zinc finger CCHC-type and RNA binding motif 1	0.438823
Zfp946	zinc finger protein 946	0.354486
Zfp955b	zinc finger protein 955B	0.687912
Zp3	zona pellucida glycoprotein 3	0.699875
Agr3	anterior gradient 3	0.526174
Cetn3	centrin 3	0.647642
Dkc1	dyskeratosis congenita 1 dyskerin	0.496474
Dnajc9	DnaJ heat shock protein family (Hsp40) member C9	0.562374
Fam188a	family with sequence similarity 188 member A	0.617754
Gm5820	predicted gene 5475	0.485358
Gm8787	predicted gene 8579	0.367483
Gng3	guanine nucleotide binding protein (G protein) gamma 3	0.714927
Khdc1b	KH domain containing 1B	0.733105
Lyn	Yamaguchi sarcoma viral (v-yes-1) oncogene homolog	0.608744
Mcee	methylmalonyl CoA epimerase	0.571534
Ndufs4	NADH dehydrogenase (ubiquinone) Fe-S protein 4	0.619713
Olfr878	olfactory receptor 878	0.356516
Ppp2r3c	protein phosphatase 2 regulatory subunit B'' gamma	0.435876
Rasa4	RAS p21 protein activator 4	0.687859
Smim11	small integral membrane protein 11	0.530365
Srsf5	serine/arginine-rich splicing factor 5	0.265069
Tmem171	transmembrane protein 171	0.400097
Tmem251	transmembrane protein 251	0.673176
Zmat2	zinc finger matrin type 2	0.493465
Cnih4	cornichon family AMPA receptor auxiliary protein 4	0.488033
Gm14139	predicted gene 14139	0.373855
Immp1l	IMP1 inner mitochondrial membrane peptidase-like (S. cerevisiae)	0.559386
LOC330796	LIM domain only 1	0.819049
Mrps18b	mitochondrial ribosomal protein S18B	0.620001
Ms4a6d	membrane-spanning 4-domains subfamily A member 6D	0.494047
Ndufab1	NADH dehydrogenase (ubiquinone) 1 alpha/beta subcomplex 1	0.353558
Rpl19	ribosomal protein L19	0.55148
Sec11c	SEC11 homolog C signal peptidase complex subunit	0.506117
Selk	selenoprotein K	0.703166
Snrpd1	small nuclear ribonucleoprotein D1	0.692432
Taf12	TAF12 RNA polymerase II TATA box binding protein (TBP)-associated factor	0.647548
Tomm7	translocase of outer mitochondrial membrane 7 homolog (yeast)	0.423173
Trappc1	trafficking protein particle complex 1	0.661379
Tyms	thymidylate synthase	0.560102
Uso1	USO1 vesicle docking factor	0.620883
Adhfe1	alcohol dehydrogenase iron containing 1	0.393381
Atp5f1	ATP synthase H+ transporting mitochondrial F0 complex subunit B1	0.647489
Gm10324	predicted gene 10324	0.273166
Gm5141	predicted gene 5141	0.471981
Hcfc1r1	host cell factor C1 regulator 1 (XPO1-dependent)	0.676891
Ndufa2	NADH dehydrogenase (ubiquinone) 1 alpha subcomplex 2	0.683066
Prpf38a	PRP38 pre-mRNA processing factor 38 (yeast) domain containing A	0.63086
Thumpd3	THUMP domain containing 3	0.531512
Ubc	ubiquitin C	0.72474
Znrd1	zinc ribbon domain containing 1	0.454814
Ccndbp1	cyclin D-type binding-protein 1	0.720196
Cd36	CD36 antigen	0.476461
Dkk1	dickkopf WNT signaling pathway inhibitor 1	0.300542
Faim	Fas apoptotic inhibitory molecule	0.513188
Gm11426	predicted gene 11426	0.643378
Gstt2	glutathione S-transferase theta 2	0.368207
Mthfs	5 10-methenyltetrahydrofolate synthetase	0.593681
Pfdn5	prefoldin 5	0.670881
Polr2c	polymerase (RNA) II (DNA directed) polypeptide C	0.724183
Psmc2	proteasome (prosome macropain) 26S subunit ATPase 2	0.618396
Raet1d	retinoic acid early transcript delta	0.365626
Sec61g	SEC61 gamma subunit	0.392994
Timm10b	translocase of inner mitochondrial membrane 10B	0.606135
Tmem161b	transmembrane protein 161B	0.491397
Dync1i2	dynein cytoplasmic 1 intermediate chain 2	0.635883
Gm5	predicted gene 5	0.581166
Inpp4a	inositol polyphosphate-4-phosphatase type I	0.617874
Kin	antigenic determinant of rec-A protein	0.443966
Pecr	peroxisomal trans-2-enoyl-CoA reductase	0.697597
Trmt112	tRNA methyltransferase 11-2	0.565406
Tsn	translin	0.653728
Ankrd49	ankyrin repeat domain 49	0.559888
Cpsf4l	cleavage and polyadenylation specific factor 4-like	0.722822
Hist1h2aa	histone cluster 1 H2aa	0.401174
Hnrnpa0	heterogeneous nuclear ribonucleoprotein A0	0.495566
Igfbp7	insulin-like growth factor binding protein 7	0.513663
Med29	mediator complex subunit 29	0.572413
Mrps7	mitchondrial ribosomal protein S7	0.667583
Nudt2	nudix (nucleoside diphosphate linked moiety X)-type motif 2	0.654097
Scnm1	sodium channel modifier 1	0.360457
Zfp81	zinc finger protein 81	0.419351
Chmp2a	charged multivesicular body protein 2A	0.486334
Commd10	COMM domain containing 10	0.3269
Commd8	COMM domain containing 8	0.557656
Cth	cystathionase (cystathionine gamma-lyase)	0.598565
Dnajc8	DnaJ heat shock protein family (Hsp40) member C8	0.692741
Gm15772	predicted gene 15772	0.53124
Pomp	proteasome maturation protein	0.66866
Sarnp	SAP domain containing ribonucleoprotein	0.480038
Sepsecs	Sep (O-phosphoserine) tRNA:Sec (selenocysteine) tRNA synthase	0.639852
1700116B05Rik	RIKEN cDNA 1700093K21 gene	0.545625
Cct3	chaperonin containing Tcp1 subunit 3 (gamma)	0.652163
E330012B07Rik	RIKEN cDNA E330012B07 gene	0.552583
Hp	haptoglobin	0.410158
Htra4	HtrA serine peptidase 4	0.534881
Iqcf5	IQ motif containing F5	0.643203
Lactb2	lactamase beta 2	0.389248
Lancl1	LanC (bacterial lantibiotic synthetase component C)-like 1	0.532951
Snapc5	small nuclear RNA activating complex polypeptide 5	0.634896
Ccdc3	coiled-coil domain containing 3	0.505876
Cox16	cytochrome c oxidase assembly protein 16	0.672643
Cox17	cytochrome c oxidase assembly protein 17	0.24734
Dpm2	dolichol-phosphate (beta-D) mannosyltransferase 2	0.625996
Fcgbp	Fc fragment of IgG binding protein	0.66932
Timd4	T cell immunoglobulin and mucin domain containing 4	0.675295
Atg10	autophagy related 10	0.44012
Gm6416	predicted gene 6367	0.5081
Myl12b	myosin light chain 12B regulatory	0.417284
Rspo2	R-spondin 2	0.701161
Ube2i	ubiquitin-conjugating enzyme E2I	0.700788
4933408N05Rik	RIKEN cDNA 4933408N05 gene	0.607079
Dnajc5g	DnaJ heat shock protein family (Hsp40) member C5 gamma	0.375358
4933432K03Rik	RIKEN cDNA 4933408N05 gene	0.607079
Armc12	armadillo repeat containing 12	0.41495
Gm1965	predicted gene 1965	0.758587
Nop10	NOP10 ribonucleoprotein	0.698591
2310069G16Rik	RIKEN cDNA 2310069G16 gene	0.597797
Gm14295	predicted gene 14295	0.468695
Hspe1	heat shock protein 1 (chaperonin 10)	0.680741
Katnbl1	katanin p80 subunit B like 1	0.700728
Rbbp7	retinoblastoma binding protein 7	0.751126
Srgn	serglycin	0.596248
Adprm	ADP-ribose/CDP-alcohol diphosphatase manganese dependent	0.598551
Auh	AU RNA binding protein/enoyl-coenzyme A hydratase	0.696747
Fam229b	family with sequence similarity 229 member B	0.557401
Hat1	histone aminotransferase 1	0.509959
Mrpl32	mitochondrial ribosomal protein L32	0.73059
Ndufaf2	NADH dehydrogenase (ubiquinone) 1 alpha subcomplex assembly factor 2	0.658744
Ndufaf3	NADH dehydrogenase (ubiquinone) 1 alpha subcomplex assembly factor 3	0.374078
l7Rn6	lethal Chr 7 Rinchik 6	0.67032
Mrpl42	mitochondrial ribosomal protein L42	0.43623
Spin1	spindlin 1	0.746652
Uqcr10	ubiquinol-cytochrome c reductase complex III subunit X	0.691001
Mrpl27	mitochondrial ribosomal protein L27	0.418059
Zfp57	zinc finger protein 57	0.750915
Mif	macrophage migration inhibitory factor	0.579122
Rpl39	ribosomal protein L39	0.710322
Stxbp6	syntaxin binding protein 6 (amisyn)	0.657595
Aptx	aprataxin	0.6542
Arid5b	AT rich interactive domain 5B (MRF1-like)	0.70411
Sp140	Sp140 nuclear body protein	0.445695
Zfp534	zinc finger protein 534	0.185939
Gm13157	predicted gene 13157	0.526347
Mettl7a3	methyltransferase like 7A3	0.68063
Mrpl15	mitochondrial ribosomal protein L15	0.532724
Kif18a	kinesin family member 18A	0.657819
Ufm1	ubiquitin-fold modifier 1	0.668918
Cep55	centrosomal protein 55	0.694637
Dpep3	dipeptidase 3	0.608325
Etfb	electron transferring flavoprotein beta polypeptide	0.338454
Rpl7	ribosomal protein L7	0.520469
Mmadhc	methylmalonic aciduria (cobalamin deficiency) cblD type with homocystinuria	0.697274
Nt5c3	5'-nucleotidase cytosolic III	0.448223
7420700N18Rik	RIKEN cDNA 7420461P10 gene	0.418222
Gpbp1l1	GC-rich promoter binding protein 1-like 1	0.583545
Lsm1	LSM1 homolog U6 small nuclear RNA associated (S. cerevisiae)	0.681239
Nutf2-ps1	nuclear transport factor 2 pseudogene 1	0.650804
Rnf216	ring finger protein 216	0.705429
Sirt6	sirtuin 6	0.478072
Dand5	DAN domain family member 5 BMP antagonist	0.528137
Mapkap1	mitogen-activated protein kinase associated protein 1	0.697744
Xrcc5	X-ray repair complementing defective repair in Chinese hamster cells 5	0.516988
Zfp930	zinc finger protein 930	0.684309
2210404E10Rik	RIKEN cDNA 2010107E04 gene	0.429182
Fam188b	family with sequence similarity 188 member B	0.696123
Lsm7	LSM7 homolog U6 small nuclear RNA associated (S. cerevisiae)	0.661444
Mllt11	myeloid/lymphoid or mixed-lineage leukemia (trithorax homolog Drosophila); translocated to 11	0.568365
Pdss2	prenyl (solanesyl) diphosphate synthase subunit 2	0.236143
Mrpl23	mitochondrial ribosomal protein L23	0.387294
Prkrip1	Prkr interacting protein 1 (IL11 inducible)	0.672627
Dyrk1a	dual-specificity tyrosine-(Y)-phosphorylation regulated kinase 1a	0.731132
Nol12	nucleolar protein 12	0.691348
Nudc	nuclear distribution gene C homolog (Aspergillus)	0.733381
5730507C01Rik	RIKEN cDNA 5730507C01 gene	0.515869
Dpcd	deleted in primary ciliary dyskinesia	0.594692
Oas1f	2'-5' oligoadenylate synthetase 1F	0.574575
Pfdn6	prefoldin 5	0.670881
Psmd12	proteasome (prosome macropain) 26S subunit non-ATPase 12	0.582119
Rps15a-ps6	ribosomal protein S15A pseudogene 6	0.49364
Ttll10	tubulin tyrosine ligase-like family member 10	0.583769
Dbi	diazepam binding inhibitor	0.722433
Gm13363	predicted gene 13363	0.678559
2610524H06Rik	RIKEN cDNA 2610524H06 gene	0.689786
Ccnh	cyclin H	0.352704
Lpcat2	lysophosphatidylcholine acyltransferase 2	0.563681
Anapc10	anaphase promoting complex subunit 10	0.692166
Apip	APAF1 interacting protein	0.448982
Cisd2	CDGSH iron sulfur domain 2	0.719586
Cmtm2a	CKLF-like MARVEL transmembrane domain containing 2A	0.301387
Gm6578	predicted gene 6578	0.335629
Idua	iduronidase alpha-L-	0.694104
Rnf13	ring finger protein 13	0.501385
Tex12	testis expressed gene 12	0.592935
Vps29	vacuolar protein sorting 29 (S. pombe)	0.7254
Mrpl24	mitochondrial ribosomal protein L24	0.579091
Mrps16	mitochondrial ribosomal protein S16	0.638585
Prl8a2	prolactin family 8 subfamily a member 2	0.425541
Setdb2	SET domain bifurcated 2	0.558521
Srsf10	serine/arginine-rich splicing factor 10	0.65074
Trappc13	trafficking protein particle complex 13	0.556283
C8b	complement component 8 beta polypeptide	0.698517
Ptpro	protein tyrosine phosphatase receptor type O	0.582361
Rps20	ribosomal protein S20	0.644306
Tm2d1	TM2 domain containing 1	0.693737
4930405A21Rik	RIKEN cDNA 4930405A21 gene	0.21385
Cyp7b1	cytochrome P450 family 7 subfamily b polypeptide 1	0.383267
Rapsn	receptor-associated protein of the synapse	0.478848
Tmem126a	transmembrane protein 126A	0.547541
Arid1b	AT rich interactive domain 1B (SWI-like)	0.706833
Bclaf1	BCL2-associated transcription factor 1	0.66215
Med6	mediator complex subunit 6	0.724942
Fau	Finkel-Biskis-Reilly murine sarcoma virus (FBR-MuSV) ubiquitously expressed (fox derived)	0.583895
Yy2	Yy2 transcription factor	0.396043
Drap1	Dr1 associated protein 1 (negative cofactor 2 alpha)	0.51694
Hirip3	HIRA interacting protein 3	0.709329
1700023L04Rik	RIKEN cDNA 1700021F05 gene	0.390591
Asgr2	asialoglycoprotein receptor 2	0.506974
Ppip5k2	diphosphoinositol pentakisphosphate kinase 2	0.746905
Ckap2	cytoskeleton associated protein 2	0.679675
Esd	esterase D/formylglutathione hydrolase	0.478268
Itgb1bp1	integrin beta 1 binding protein 1	0.610608
Pcna	proliferating cell nuclear antigen	0.628551
Pqbp1	polyglutamine binding protein 1	0.514669
Top1	topoisomerase (DNA) I	0.70484
Haus1	HAUS augmin-like complex subunit 1	0.220766
Ndufb11	NADH dehydrogenase (ubiquinone) 1 beta subcomplex 11	0.723408
Uqcc2	ubiquinol-cytochrome c reductase complex assembly factor 2	0.52508
Fam50a	family with sequence similarity 50 member A	0.316512
Gm4566	predicted gene 3604	0.294686
Gm8579	predicted gene 8579	0.367483
Bckdhb	branched chain ketoacid dehydrogenase E1 beta polypeptide	0.281624
Mrpl13	mitochondrial ribosomal protein L13	0.417379
9230102K24Rik	RIKEN cDNA 9130409I23 gene	0.389801
Psmc5	protease (prosome macropain) 26S subunit ATPase 5	0.60942
Mon1a	MON1 homolog A (yeast)	0.498488
Gm11665	predicted gene 11487	0.215615
Dnajb6	DnaJ heat shock protein family (Hsp40) member B6	0.753101
Gm12633	predicted gene 12633	0.597885
Spam1	sperm adhesion molecule 1	0.6026
Trmt5	TRM5 tRNA methyltransferase 5	0.670285
2410141K09Rik	RIKEN cDNA 2410141K09 gene	0.315915
Nsmce1	non-SMC element 1 homolog (S. cerevisiae)	0.529503
Sephs2	selenophosphate synthetase 2	0.716877
Fam3c	family with sequence similarity 3 member C	0.676953
Gabarapl2	gamma-aminobutyric acid (GABA) A receptor-associated protein-like 2	0.650938
Smu1	smu-1 suppressor of mec-8 and unc-52 homolog (C. elegans)	0.65927
Ugt2b38	UDP glucuronosyltransferase 2 family polypeptide B38	0.482266
1810058I24Rik	RIKEN cDNA 1810058I24 gene	0.730716
Arl2	ADP-ribosylation factor-like 2	0.702757
Smarca5	SWI/SNF related matrix associated actin dependent regulator of chromatin subfamily a member 5	0.706865
Tubb2b	tubulin beta 2B class IIB	0.59799
Cldnd1	claudin 8	0.33201
Gm4907	predicted gene 4907	0.627124
Zcchc17	zinc finger CCHC domain containing 17	0.696918
Zscan4d	zinc finger and SCAN domain containing 4D	0.401093
Cct8	chaperonin containing Tcp1 subunit 8 (theta)	0.579976
Shfm1	split hand/foot malformation (ectrodactyly) type 1	0.732291
Zfp943	zinc finger prtoein 943	0.585556
Znhit3	zinc finger HIT type 3	0.551294
2018-03-02	#N/A	#N/A
Mea1	male enhanced antigen 1	0.762641
Skap1	src family associated phosphoprotein 1	0.696231
Ppapdc1b	popeye domain containing 2	0.663691
Psmc1	protease (prosome macropain) 26S subunit ATPase 1	0.624559
Prdm6	PR domain containing 6	0.615349
Sft2d1	SFT2 domain containing 1	0.645073
Cdv3	carnitine deficiency-associated gene expressed in ventricle 3	0.734359
Fxr1	fragile X mental retardation gene 1 autosomal homolog	0.670279
Gm19757	predicted gene 19757	0.736261
Rpl39l	ribosomal protein L39-like	0.772099
Tmc5	transmembrane channel-like gene family 5	0.644456
Atp6ap2	ATPase H+ transporting lysosomal accessory protein 2	0.604229
Gm10012	predicted pseudogene 10012	0.682246
Opalin	oligodendrocytic myelin paranodal and inner loop protein	0.577298
Cd69	CD69 antigen	0.429932
D630033O11Rik	RIKEN cDNA D630033O11 gene	0.510867
Tubb5	tubulin beta 5 class I	0.704231
Xlr3b	X-linked lymphocyte-regulated 3B	0.762264
Ahnak	AHNAK nucleoprotein (desmoyokin)	0.391719
Tmem184c	transmembrane protein 184C	0.607917
1110001J03Rik	RIKEN cDNA 1110001J03 gene	0.655353
Cpb2	carboxypeptidase B2 (plasma)	0.584262
Cst3	cystatin C	0.663052
Rhno1	RAD9-HUS1-RAD1 interacting nuclear orphan 1	0.715239
Det1	de-etiolated homolog 1 (Arabidopsis)	0.556793
Cenph	centromere protein H	0.735625
Rps27a	ribosomal protein S27A	0.581823
Plekhh3	pleckstrin homology domain containing family H (with MyTH4 domain) member 3	0.585494
Trappc3l	trafficking protein particle complex 3 like	0.568924
Psmd14	proteasome (prosome macropain) 26S subunit non-ATPase 14	0.520197
Capza1	capping protein (actin filament) muscle Z-line alpha 1	0.655219
Lsm2	LSM2 homolog U6 small nuclear RNA associated (S. cerevisiae)	0.7228
Rrp15	ribosomal RNA processing 15 homolog (S. cerevisiae)	0.589642
Dnajc15	DnaJ heat shock protein family (Hsp40) member C15	0.614629
Mrpl50	mitochondrial ribosomal protein L50	0.676766
Bloc1s1	biogenesis of lysosomal organelles complex-1 subunit 1	0.415247
Crcp	calcitonin gene-related peptide-receptor component protein	0.437629
Prrg1	proline rich Gla (G-carboxyglutamic acid) 1	0.691492
Jam3	junction adhesion molecule 3	0.50821
Edf1	endothelial differentiation-related factor 1	0.507445
H2-T10	histocompatibility 2 T region locus 10	0.673915
Epb4.1l4a	enhancer of yellow 2 homolog (Drosophila)	0.568523
Gm6787	predicted gene 6787	0.270644
Cmc2	COX assembly mitochondrial protein 2	0.747096
Fam210a	family with sequence similarity 210 member A	0.744412
N4bp2l2	NEDD4 binding protein 2-like 2	0.756427
Osbpl8	oxysterol binding protein-like 8	0.744916
Osgepl1	O-sialoglycoprotein endopeptidase-like 1	0.646065
Arl8b	ADP-ribosylation factor-like 8B	0.745773
Lrr1	leucine rich repeat protein 1	0.792696
Sbds	Shwachman-Bodian-Diamond syndrome homolog (human)	0.745179
Timm13	translocase of inner mitochondrial membrane 13	0.701813
Gemin7	gem (nuclear organelle) associated protein 7	0.767883
Pias1	protein inhibitor of activated STAT 1	0.729937
Zmat5	zinc finger matrin type 5	0.628388
Rpl18a	ribosomal protein L18A	0.493017
Rnf32	ring finger protein 32	0.57875
Cdk1	cyclin-dependent kinase 1	0.673767
Calm1	calmodulin 1	0.775406
Commd2	COMM domain containing 2	0.746692
Fermt2	fermitin family member 2	0.679828
Trmt10b	tRNA methyltransferase 10B	0.69565
Swi5	SWI5 recombination repair homolog (yeast)	0.674342
Eif3h	eukaryotic translation initiation factor 3 subunit H	0.585941
Dpys	dihydropyrimidinase	0.694316
Hbp1	high mobility group box transcription factor 1	0.553965
Rpl17	ribosomal protein L17	0.586753
Hist1h2be	histone cluster 1 H2be	0.402706
Gcc2	GRIP and coiled-coil domain containing 2	0.710371
Gm10033	predicted gene 10033	0.611949
2810474O19Rik	RIKEN cDNA 2810474O19 gene	0.782349
Iqcf1	IQ motif containing F1	0.624429
Ergic2	ERGIC and golgi 2	0.667551
Fam96a	family with sequence similarity 96 member A	0.628854
Idh3a	isocitrate dehydrogenase 3 (NAD+) alpha	0.7044
Senp6	SUMO/sentrin specific peptidase 6	0.715933
Serpinb1c	serine (or cysteine) peptidase inhibitor clade B member 1c	0.564449
Stra13	stimulated by retinoic acid 13	0.770806
Khdc1a	KH domain containing 1A	0.678335
Med28	mediator complex subunit 28	0.797278
Mkl2	MKL/myocardin-like 2	0.238159
Zfp939	zinc finger protein 939	0.575633
Daw1	dynein assembly factor with WDR repeat domains 1	0.654506
Uchl3	ubiquitin carboxyl-terminal esterase L3 (ubiquitin thiolesterase)	0.619485
Phax	phosphorylated adaptor for RNA export	0.625898
Gm19583	predicted gene 19583	0.361626
Usp4	ubiquitin specific peptidase 4 (proto-oncogene)	0.722429
Pus3	pseudouridine synthase 3	0.661258
Ube2a	ubiquitin-conjugating enzyme E2A	0.741227
Wdr76	WD repeat domain 76	0.783054
Magohb	mago homolog B exon junction complex core component	0.590689
Med31	mediator complex subunit 31	0.765263
Mipep	mitochondrial intermediate peptidase	0.580212
Sfta2	surfactant associated 2	0.484712
H2afz	H2A histone family member Z	0.576857
2810002D19Rik	RIKEN cDNA 2810002D19 gene	0.603518
Nsun3	NOL1/NOP2/Sun domain family member 3	0.428234
Olfm1	olfactomedin 1	0.595051
Atraid	all-trans retinoic acid induced differentiation factor	0.663548
Gkap1	G kinase anchoring protein 1	0.698059
Gtf2h2	general transcription factor II H polypeptide 2	0.615144
Ly6a	lymphocyte antigen 6 complex locus A	0.390507
C330013E15Rik	RIKEN cDNA C330013E15 gene	0.461205
Eif3m	eukaryotic translation initiation factor 3 subunit M	0.588291
Timm21	tranlocase of inner mitochondrial membrane 21	0.674352
Saysd1	SAYSVFN motif domain containing 1	0.665718
Tbca	tubulin cofactor A	0.728364
Trappc4	trafficking protein particle complex 4	0.638361
Rab1	R3H domain and coiled-coil containing 1 like	0.610783
Cklf	chemokine-like factor	0.314401
Mitd1	MIT microtubule interacting and transport domain containing 1	0.550987
D6Ertd474e	DNA segment Chr 6 ERATO Doi 474 expressed	0.739717
Snapc3	small nuclear RNA activating complex polypeptide 3	0.480514
Ndufa12	NADH dehydrogenase (ubiquinone) 1 alpha subcomplex 12	0.68574
Pdpn	podoplanin	0.784684
Tubb2a	tubulin beta 2A class IIA	0.741916
Ptpn22	protein tyrosine phosphatase non-receptor type 22 (lymphoid)	0.65857
2700060E02Rik	RIKEN cDNA 2700060E02 gene	0.762285
Miox	myo-inositol oxygenase	0.75454
Camkmt	calmodulin-lysine N-methyltransferase	0.724706
Cml2	camello-like 2	0.695029
Mterf1b	mitochondrial transcription termination factor 1b	0.59301
Rps5	ribosomal protein S5	0.582422
Zkscan6	zinc finger with KRAB and SCAN domains 6	0.695656
Ube2l3	ubiquitin-conjugating enzyme E2L 3	0.604381
Dnajc14	DnaJ heat shock protein family (Hsp40) member C14	0.732131
Sh3rf1	SH3 domain containing ring finger 1	0.701407
3110009E18Rik	RIKEN cDNA 3110009E18 gene	0.28742
Gm11413	predicted gene 11413	0.608912
Scg3	secretogranin III	0.664839
A530046M15Rik	RIKEN cDNA A530032D15Rik gene	0.374885
Rnf141	ring finger protein 141	0.474658
Gm11487	predicted gene 11487	0.215615
Ccl25	chemokine (C-C motif) ligand 25	0.437095
Nthl1	nth (endonuclease III)-like 1 (E.coli)	0.432883
Eif3l	eukaryotic translation initiation factor 3 subunit L	0.510843
Lypla1	lysophospholipase 1	0.696448
Ska1	spindle and kinetochore associated complex subunit 1	0.677535
Ik	IK cytokine	0.653666
Lamtor2	late endosomal/lysosomal adaptor MAPK and MTOR activator 2	0.327335
1700019D03Rik	RIKEN cDNA 1700019D03 gene	0.569886
Zc3h8	zinc finger CCCH type containing 8	0.600816
Fgf8	fibroblast growth factor 8	0.680797
Batf3	basic leucine zipper transcription factor ATF-like 3	0.32905
Cd9	CD9 antigen	0.756072
Susd3	sushi domain containing 3	0.704194
Dnaja1	DnaJ heat shock protein family (Hsp40) member A1	0.70363
Ndufa6	NADH dehydrogenase (ubiquinone) 1 alpha subcomplex 6 (B14)	0.725435
Bcas2	breast carcinoma amplified sequence 2	0.664038
Eif4e2	eukaryotic translation initiation factor 4E member 2	0.556825
Dda1	DET1 and DDB1 associated 1	0.691543
Spc24	SPC24 NDC80 kinetochore complex component homolog (S. cerevisiae)	0.620364
Zfp655	zinc finger protein 655	0.785831
Dgcr6	DiGeorge syndrome critical region gene 6	0.679635
Cox7c	cytochrome c oxidase subunit VIIc	0.449097
Taf1d	TATA box binding protein (Tbp)-associated factor RNA polymerase I D	0.47839
Ttll11	tubulin tyrosine ligase-like family member 11	0.736695
Nit2	nitrilase family member 2	0.709065
Sult5a1	sulfotransferase family 5A member 1	0.517462
Prrc2c	proline-rich coiled-coil 2C	0.760127
Pbdc1	polysaccharide biosynthesis domain containing 1	0.585536
Ppid	peptidylprolyl isomerase D (cyclophilin D)	0.581539
Gng5	guanine nucleotide binding protein (G protein) gamma 5	0.63929
Kcnj13	potassium inwardly-rectifying channel subfamily J member 13	0.176197
Zfp51	zinc finger protein 51	0.711434
Coa7	cytochrome c oxidase assembly factor 7	0.748699
Eed	embryonic ectoderm development	0.732285
Med8	mediator complex subunit 8	0.720133
Pfn4	profilin family member 4	0.498146
Ltc4s	leukotriene C4 synthase	0.721153
C530044C16Rik	RIKEN cDNA C530044C16 gene	0.339483
Actl6a	actin-like 6A	0.621219
Trim15	tripartite motif-containing 15	0.623618
Higd1a	HIG1 domain family member 1A	0.653442
Terf1	telomeric repeat binding factor 1	0.683952
Zc3h6	zinc finger CCCH type containing 6	0.802984
Atp5c1	ATP synthase H+ transporting mitochondrial F1 complex gamma polypeptide 1	0.479595
Tceb2	transcription elongation factor B (SIII) polypeptide 2	0.48707
Snx12	sorting nexin 12	0.61729
Exosc7	exosome component 7	0.683941
Pvt1	plasmacytoma variant translocation 1	0.670338
1110032A03Rik	RIKEN cDNA 1110032A03 gene	0.570584
Lyrm1	LYR motif containing 1	0.705805
Mterf1a	mitochondrial transcription termination factor 1a	0.60793
Gm3286	predicted gene 3286	0.533971
Emc8	ER membrane protein complex subunit 8	0.760018
Oard1	O-acyl-ADP-ribose deacylase 1	0.747644
Rrn3	RRN3 RNA polymerase I transcription factor homolog (yeast)	0.741361
Htatip2	HIV-1 Tat interactive protein 2	0.464561
Sat1	spermidine/spermine N1-acetyl transferase 1	0.627514
Calr3	calreticulin 3	0.61952
Cyp2b13	cytochrome P450 family 2 subfamily b polypeptide 13	0.571882
Tma16	translation machinery associated 16 homolog (S. cerevisiae)	0.461826
Romo1	reactive oxygen species modulator 1	0.638566
Mfap2	microfibrillar-associated protein 2	0.762215
AU016765	expressed sequence AU016765	0.78521
Chn1	chimerin 1	0.743829
Sdf2	stromal cell derived factor 2	0.780318
Tomm34	translocase of outer mitochondrial membrane 34	0.753041
Iltifb	interleukin 10-related T cell-derived inducible factor beta	0.547915
Rab8a	RAB8A member RAS oncogene family	0.663122
Glrx3	glutaredoxin 3	0.54071
Gm10364	predicted pseudogene 10364	0.636357
Gm5868	predicted gene 5868	0.711204
Atp5l	ATP synthase H+ transporting mitochondrial F0 complex subunit G	0.664011
Idnk	idnK gluconokinase homolog (E. coli)	0.718799
Idh1	isocitrate dehydrogenase 1 (NADP+) soluble	0.594789
Rrh	retinal pigment epithelium derived rhodopsin homolog	0.58492
1600002D24Rik	RIKEN cDNA 1600002D24 gene	0.399105
Gm6251	predicted gene 6083	0.234685
Tcea1	transcription elongation factor A (SII) 1	0.756348
Hmgb1	high mobility group box 1	0.756794
Brk1	BRICK1 SCAR/WAVE actin-nucleating complex subunit	0.785629
2210015D19Rik	RIKEN cDNA 2010107E04 gene	0.429182
Tmem117	transmembrane protein 117	0.735304
Cops6	COP9 signalosome subunit 6	0.602544
Psip1	PC4 and SFRS1 interacting protein 1	0.773484
2810025M15Rik	RIKEN cDNA 2810025M15 gene	0.659868
Flot1	flotillin 1	0.625655
Shcbp1	Shc SH2-domain binding protein 1	0.697441
Ostc	oligosaccharyltransferase complex subunit	0.732702
Rln3	relaxin 3	0.241001
Serpinc1	serine (or cysteine) peptidase inhibitor clade C (antithrombin) member 1	0.667771
Rnaset2b	ribonuclease T2B	0.808188
Mtrf1	mitochondrial translational release factor 1	0.679047
Sssca1	Sjogren's syndrome/scleroderma autoantigen 1 homolog (human)	0.790862
Ralbp1	ralA binding protein 1	0.819062
Snhg18	small nucleolar RNA host gene 18	0.552511
Tfb1m	transcription factor B1 mitochondrial	0.616791
1110008L16Rik	RIKEN cDNA 1110008L16 gene	0.579225
Txnl4a	thioredoxin-like 4A	0.744022
Tex35	testis expressed 35	0.334807
Atp5o	ATP synthase H+ transporting mitochondrial F1 complex O subunit	0.602444
Ost4	oligosaccharyltransferase 4 homolog (S. cerevisiae)	0.702898
Pmf1	polyamine-modulated factor 1	0.737128
Slc25a31	solute carrier family 25 (mitochondrial carrier; adenine nucleotide translocator) member 31	0.790832
Sugt1	SGT1 suppressor of G2 allele of SKP1 (S. cerevisiae)	0.714769
Epsti1	epithelial stromal interaction 1 (breast)	0.718076
Unc50	unc-50 homolog (C. elegans)	0.810394
Aknad1	AKNA domain containing 1	0.72884
Fam162a	family with sequence similarity 162 member A	0.770234
Rps8	ribosomal protein S8	0.585831
Gm1943	predicted gene 17751	0.353595
Fdft1	farnesyl diphosphate farnesyl transferase 1	0.815512
Yipf6	Yip1 domain family member 6	0.768961
Ufsp2	UFM1-specific peptidase 2	0.523912
Dnajc5b	DnaJ heat shock protein family (Hsp40) member C5 beta	0.441226
2018-09-02	#N/A	#N/A
Polr3k	polymerase (RNA) III (DNA directed) polypeptide K	0.812304
Polr2f	polymerase (RNA) II (DNA directed) polypeptide F	0.467047
Rhd	Rh blood group D antigen	0.600999
Zp1	zona pellucida glycoprotein 1	0.690276
Rabac1	Rab acceptor 1 (prenylated)	0.638537
Tmem70	transmembrane protein 70	0.781
Ccdc127	coiled-coil domain containing 127	0.691182
Fam72a	family with sequence similarity 72 member A	0.710063
Cdo1	cysteine dioxygenase 1 cytosolic	0.694072
2810403D21Rik	RIKEN cDNA 2810403D21 gene	0.586099
Cyp19a1	cytochrome P450 family 19 subfamily a polypeptide 1	0.64568
Katna1	katanin p60 (ATPase-containing) subunit A1	0.65091
Ndufaf7	NADH dehydrogenase (ubiquinone) 1 alpha subcomplex assembly factor 7	0.679777
Rsrc2	arginine/serine-rich coiled-coil 2	0.63514
H2afv	H2A histone family member V	0.691349
Eif1	eukaryotic translation initiation factor 1	0.786648
Zfp791	zinc finger protein 791	0.615291
Mrpl30	mitochondrial ribosomal protein L30	0.693132
Tyw5	tRNA-yW synthesizing protein 5	0.671062
Figla	folliculogenesis specific basic helix-loop-helix	0.714976
Necab2	N-terminal EF-hand calcium binding protein 2	0.695169
Lyrm2	LYR motif containing 2	0.465118
Cul1	cullin 1	0.824091
Aamdc	adipogenesis associated Mth938 domain containing	0.533379
Vamp3	vesicle-associated membrane protein 3	0.758527
Lmo1	LIM domain only 1	0.819049
Txndc17	thioredoxin domain containing 17	0.716763
Cd164l2	CD164 sialomucin-like 2	0.799231
Zbtb8os	zinc finger and BTB domain containing 8 opposite strand	0.472341
Bmp5	bone morphogenetic protein 5	0.760017
Clec10a	C-type lectin domain family 10 member A	0.747252
Cep78	centrosomal protein 78	0.76551
Sdhaf1	succinate dehydrogenase complex assembly factor 1	0.597699
Hilpda	hypoxia inducible lipid droplet associated	0.665873
Cbx1	chromobox 1	0.632988
Speer4a	spermatogenesis associated glutamate (E)-rich protein 4A	0.579214
Copz2	coatomer protein complex subunit zeta 2	0.642672
Apool	apolipoprotein O-like	0.388086
Ppib	peptidylprolyl isomerase B	0.714948
Fars2	phenylalanine-tRNA synthetase 2 (mitochondrial)	0.702439
Rpl6	ribosomal protein L6	0.673264
Fkbpl	FK506 binding protein-like	0.803576
Ndufa5	NADH dehydrogenase (ubiquinone) 1 alpha subcomplex 5	0.594721
Cphx2	cytoplasmic polyadenylated homeobox 2	0.517324
Msmo1	Myb/SANT-like DNA-binding domain containing 3	0.545695
Tmem97	transmembrane protein 97	0.825332
Bloc1s2	biogenesis of lysosomal organelles complex-1 subunit 2	0.697739
Eif6	eukaryotic translation initiation factor 6	0.760724
Tmem243	transmembrane protein 243 mitochondrial	0.681469
Khdc1c	KH domain containing 1C	0.652524
Mrps28	mitochondrial ribosomal protein S28	0.739083
Asz1	ankyrin repeat SAM and basic leucine zipper domain containing 1	0.704738
Exosc3	exosome component 3	0.727424
Olfr214	olfactory receptor 214	0.500029
Hnf4aos	hepatic nuclear factor 4 alpha opposite strand	0.557377
1500011B03Rik	RIKEN cDNA 1500011B03 gene	0.709593
BC039966	cDNA sequence BC039966	0.362361
Zfp770	zinc finger protein 770	0.729105
E030030I06Rik	RIKEN cDNA E030030I06 gene	0.774717
Ccnc	cyclin C	0.704014
Rdh10	retinol dehydrogenase 10 (all-trans)	0.776899
Pacsin1	protein kinase C and casein kinase substrate in neurons 1	0.75546
1700093K21Rik	RIKEN cDNA 1700093K21 gene	0.545625
Arl6	ADP-ribosylation factor-like 6	0.614073
Coa4	cytochrome c oxidase assembly factor 4	0.650685
Snrpc	U1 small nuclear ribonucleoprotein C	0.643069
Prr32	PRP38 pre-mRNA processing factor 38 (yeast) domain containing A	0.63086
Psmb3	proteasome (prosome macropain) subunit beta type 3	0.546378
Tmem216	transmembrane protein 216	0.626791
Vma21	VMA21 vacuolar H+-ATPase homolog (S. cerevisiae)	0.79854
Popdc2	popeye domain containing 2	0.663691
Mnd1	meiotic nuclear divisions 1 homolog (S. cerevisiae)	0.670268
Matr3	matrin 3	0.809383
Gm13752	predicted gene 13752	0.777746
Srsf3	serine/arginine-rich splicing factor 3	0.790179
Mpc2	mitochondrial pyruvate carrier 2	0.672411
4930564B18Rik	RIKEN cDNA 4930558C23 gene	0.249903
Deb1	differentially expressed in B16F10 1	0.786711
Ribc1	RIB43A domain with coiled-coils 1	0.621883
Rps19bp1	ribosomal protein S19 binding protein 1	0.755689
Cebpzos	carnitine deficiency-associated gene expressed in ventricle 3	0.734359
Adh5	alcohol dehydrogenase 5 (class III) chi polypeptide	0.76219
Gm4224	predicted gene 3604	0.294686
Bnip3	BCL2/adenovirus E1B interacting protein 3	0.760128
Xlr4a	X-linked lymphocyte-regulated 4A	0.724378
Rtfdc1	replication termination factor 2 domain containing 1	0.685306
1190007I07Rik	RIKEN cDNA 1190007I07 gene	0.723336
Naa10	N(alpha)-acetyltransferase 10 NatA catalytic subunit	0.548539
Pts	6-pyruvoyl-tetrahydropterin synthase	0.562627
Sec62	SEC62 homolog (S. cerevisiae)	0.783636
Dcpp3	demilune cell and parotid protein 3	0.102565
Gdpd1	glycerophosphodiester phosphodiesterase domain containing 1	0.755078
Nubp2	nucleotide binding protein 2	0.799047
Znhit1	zinc finger HIT domain containing 1	0.48258
6430710C18Rik	RIKEN cDNA 6430710C18 gene	0.751927
2900057B20Rik	RIKEN cDNA 2810474O19 gene	0.782349
Commd6	COMM domain containing 6	0.739668
