# Supplementary material for: DPAGT1‐Mediated Protein N‐Glycosylation Is Indispensable for Oocyte and Follicle Development in Mice
Source: Adv Sci (Weinh). 2020 Jun 3;7(14):2000531. doi: 10.1002/advs.202000531 (PMC7375233; doi:10.1002/advs.202000531)
Supplement: Supplementary file 5 — Supplemental Table 5 [file ADVS-7-2000531-s005.xlsx]

## Sheet: Sheet1
Gene symbol	Gene name	Fold change
1110008F13Rik	RIKEN cDNA 1110008F13 gene	4.43161
2310036O22Rik	RIKEN cDNA 2310036O22 gene	3.84025
6430706D22Rik	RIKEN cDNA 4933427D06 gene	1.43712
7420426K07Rik	RIKEN cDNA 7420426K07 gene	1.55825
9530068E07Rik	RIKEN cDNA 9530068E07 gene	2.41612
AU015836	expressed sequence AU015836	1.85734
Abcf3	ATP-binding cassette sub-family F (GCN20) member 3	2.72057
Abhd13	abhydrolase domain containing 13	2.08051
Acbd3	acyl-Coenzyme A binding domain containing 3	2.07693
Amfr	autocrine motility factor receptor	2.073
Ankrd13a	ankyrin repeat domain 13a	2.9326
Ankrd17	ankyrin repeat domain 17	2.08184
Ankrd44	ankyrin repeat domain 44	2.20428
Anxa7	annexin A7	1.94643
Arcn1	archain 1	2.185
Arf1	ADP-ribosylation factor 1	1.4602
Arf3	ADP-ribosylation factor 3	3.25361
Arl6ip1	ADP-ribosylation factor-like 6 interacting protein 1	1.55442
Atf4	activating transcription factor 4	4.55099
Atp2a2	ATPase Ca++ transporting cardiac muscle slow twitch 2	3.08286
Atp5b	ATP synthase H+ transporting mitochondrial F1 complex beta subunit	2.68167
Atrx	alpha thalassemia/mental retardation syndrome X-linked	2.3174
Aurka	aurora kinase A	1.69706
Brca2	breast cancer 2 early onset	2.37339
Btbd10	BTB (POZ) domain containing 10	1.57248
C86695	complement component 1 q subcomponent binding protein	1.46111
Calu	calumenin	2.42014
Ccdc115	coiled-coil domain containing 115	2.04218
Ccdc117	coiled-coil domain containing 117	1.90902
Ccdc6	coiled-coil domain containing 6	2.29802
Ccno	cyclin O	3.21846
Ccrn4l	cyclin O	3.21846
Cdca4	cell division cycle associated 4	2.18357
Cdpf1	cysteine rich DPF motif domain containing 1	3.28438
Cmpk1	cytidine monophosphate (UMP-CMP) kinase 1	2.02438
Cnot4	CCR4-NOT transcription complex subunit 4	1.63979
Cnot6l	CCR4-NOT transcription complex subunit 6-like	1.7674
Cnot8	CCR4-NOT transcription complex subunit 8	2.36217
Cnst	consortin connexin sorting protein	2.19663
Cs	citrate synthase	2.76475
Dbndd1	dysbindin (dystrobrevin binding protein 1) domain containing 1	2.61966
Dcaf12	DDB1 and CUL4 associated factor 12	1.96581
Dcaf8	DDB1 and CUL4 associated factor 8	2.22226
Dcbld2	discoidin CUB and LCCL domain containing 2	2.26519
Dclk2	doublecortin-like kinase 2	2.05346
Dcp1a	decapping mRNA 1A	2.43279
Ddx3x	DEAD/H (Asp-Glu-Ala-Asp/His) box polypeptide 3 X-linked	1.89309
Dnajb1	DnaJ heat shock protein family (Hsp40) member B1	2.95449
Dnajb11	DnaJ heat shock protein family (Hsp40) member B11	2.82218
Dnajc3	DnaJ heat shock protein family (Hsp40) member C3	2.56917
Dusp7	dual specificity phosphatase 7	3.13712
Edrf1	erythroid differentiation regulatory factor 1	1.80352
Eif4enif1	eukaryotic translation initiation factor 4E nuclear import factor 1	2.16682
Elp2	elongator acetyltransferase complex subunit 2	1.91049
Epn2	epsin 2	2.18359
Ermp1	endoplasmic reticulum metallopeptidase 1	1.6789
Esrp1	epithelial splicing regulatory protein 1	1.77738
Evi5	ecotropic viral integration site 5	3.12529
Fam117b	family with sequence similarity 117 member B	2.50073
Fam222b	family with sequence similarity 222 member B	2.68632
Fam46c	family with sequence similarity 46 member C	2.01922
Fam84b	family with sequence similarity 84 member B	2.2147
Fbxo28	F-box protein 28	1.61363
Fbxo34	F-box protein 34	1.91276
Fbxo43	F-box protein 43	1.89545
Fgd6	FYVE RhoGEF and PH domain containing 6	3.3922
Fgf21	fibroblast growth factor 21	inf
Fkbp5	FK506 binding protein 5	2.64978
Fnbp1l	formin binding protein 1-like	2.94729
Foxj3	forkhead box J3	2.05021
Foxo1	forkhead box O1	3.06673
Ftl1	ferritin light polypeptide 1	1.78785
Fyn	Fyn proto-oncogene	2.31318
Gja4	gap junction protein alpha 4	2.22467
Glce	glucuronyl C5-epimerase	1.8104
Gm8801	predicted gene 8801	2.40142
Gorasp2	golgi reassembly stacking protein 2	1.98103
H2afx	H2A histone family member X	1.98153
Helq	helicase POLQ-like	4.60047
Herpud2	HERPUD family member 2	1.74777
Hivep1	human immunodeficiency virus type I enhancer binding protein 1	2.49065
Hmgxb4	HMG box domain containing 4	1.99548
Hus1	HUS1 checkpoint clamp component	1.97063
Ibtk	inhibitor of Bruton agammaglobulinemia tyrosine kinase	1.95901
Ice1	inhibitor of Bruton agammaglobulinemia tyrosine kinase	1.95901
Igf2bp2	insulin-like growth factor 2 mRNA binding protein 2	1.58493
Ipo8	importin 8	1.59396
Ireb2	iron responsive element binding protein 2	1.58997
Iscu	iron-sulfur cluster assembly enzyme	3.06042
Itga6	integrin alpha 6	2.61268
Itga9	integrin alpha 9	1.81211
Jak1	Janus kinase 1	2.26531
Kcnh1	potassium voltage-gated channel subfamily H (eag-related) member 1	4.59964
Klf17	Kruppel-like factor 17	2.67367
Klhdc2	kelch domain containing 2	1.87681
Lamb1	laminin B1	1.91726
Lamp1	lysosomal-associated membrane protein 1	2.2453
Lmo7	LIM domain only 7	1.68287
Lpin2	lipin 2	1.85344
Lrrc8a	leucine rich repeat containing 8A	1.95896
Lrrc8d	leucine rich repeat containing 8D	2.65139
Lrrfip2	leucine rich repeat (in FLII) interacting protein 2	2.17392
Maea	macrophage erythroblast attacher	2.40599
Map1b	microtubule-associated protein 1B	1.75463
Map2k4	mitogen-activated protein kinase kinase 4	1.93328
Mapk6	mitogen-activated protein kinase 6	2.96983
Mapre1	microtubule-associated protein RP/EB family member 1	1.68271
2018-03-06	#N/A	#N/A
Me1	malic enzyme 1 NADP(+)-dependent cytosolic	1.78064
Mest	mesoderm specific transcript	2.65031
Mettl9	methyltransferase like 9	2.6018
Mff	mitochondrial fission factor	1.71301
Mtmr14	myotubularin related protein 14	2.08933
Mtus1	mitochondrial tumor suppressor 1	1.66619
Naa40	N(alpha)-acetyltransferase 40 NatD catalytic subunit homolog (S. cerevisiae)	3.32575
Natd1	nuclear autoantigenic sperm protein (histone-binding)	1.31708
Nav2	neuron navigator 2	1.61643
Nfxl1	nuclear transcription factor X-box binding-like 1	2.18189
Nfyc	nuclear transcription factor-Y gamma	1.92432
Nin	ninein	2.16224
Noc4l	nucleolar complex associated 4 homolog (S. cerevisiae)	2.12124
Nono	non-POU-domain-containing octamer binding protein	1.86674
Nsf	N-ethylmaleimide sensitive fusion protein	2.45312
Oaz1	ornithine decarboxylase antizyme 1	1.76275
Otud4	OTU domain containing 4	1.63875
Pabpn1l	poly(A)binding protein nuclear 1-like	2.24275
Paip2b	poly(A) binding protein interacting protein 2B	1.82363
Papd7	PAP associated domain containing 7	1.92532
Papola	poly (A) polymerase alpha	1.94066
Pcbp2	poly(rC) binding protein 2	1.78861
Pcdh9	protocadherin 9	2.18593
Pdcd7	programmed cell death 7	2.06577
Pebp1	phosphatidylethanolamine binding protein 1	2.32772
Pex13	peroxisomal biogenesis factor 13	2.01527
Phf13	PHD finger protein 13	2.28221
Phf3	PHD finger protein 3	2.52125
Phospho2	phosphatase orphan 2	2.46955
Pik3cd	phosphatidylinositol 3-kinase catalytic delta polypeptide	3.21578
Pkn2	protein kinase N2	1.90499
Plat	plasminogen activator tissue	1.61647
Plekha8	pleckstrin homology domain containing family A (phosphoinositide binding specific) member 8	3.41167
Plk4	polo-like kinase 4	2.00194
Pnpla8	patatin-like phospholipase domain containing 8	2.39604
Pnrc1	proline-rich nuclear receptor coactivator 1	1.67419
Pold3	polymerase (DNA-directed) delta 3 accessory subunit	2.62157
Psmd5	proteasome (prosome macropain) 26S subunit non-ATPase 5	1.81791
Psme3	proteaseome (prosome macropain) activator subunit 3 (PA28 gamma Ki)	4.83672
Psrc1	proline/serine-rich coiled-coil 1	2.76736
Ptpn21	protein tyrosine phosphatase non-receptor type 21	2.35989
Rab10	RAB10 member RAS oncogene family	2.73511
Rbm38	RNA binding motif protein 38	2.62652
Rbm7	RNA binding motif protein 7	1.58998
Rbpms2	RNA binding protein with multiple splicing 2	1.87159
Rhot1	ras homolog gene family member T1	3.11841
Rhpn2	rhophilin Rho GTPase binding protein 2	2.67808
Rif1	Rap1 interacting factor 1 homolog (yeast)	1.91708
Rlim	ring finger protein LIM domain interacting	2.30204
Rnf14	ring finger protein 14	2.29655
Rnf34	ring finger protein 34	2.00309
Rnf38	ring finger protein 38	1.71797
Rph3al	rabphilin 3A-like (without C2 domains)	2.40903
Rplp0	ribosomal protein large P0	1.76757
Rrm2b	ribonucleotide reductase M2 B (TP53 inducible)	1.62909
Sap30	sin3 associated polypeptide	2.33469
Shroom2	shroom family member 2	1.98683
Sin3a	transcriptional regulator SIN3A (yeast)	2.52241
Ski	ski sarcoma viral oncogene homolog (avian)	2.08226
Slain1	SLAIN motif family member 1	1.98839
Slain2	SLAIN motif family member 2	2.14581
Slc23a2	solute carrier family 23 (nucleobase transporters) member 2	3.20612
Slc3a2	solute carrier family 3 (activators of dibasic and neutral amino acid transport) member 2	2.9862
Slc45a3	solute carrier family 45 member 3	1.97271
Slc6a9	solute carrier family 6 (neurotransmitter transporter glycine) member 9	2.64961
Slco3a1	solute carrier organic anion transporter family member 3a1	2.44377
Sorbs1	sorbin and SH3 domain containing 1	2.03516
Spg20	spastic paraplegia 20 spartin (Troyer syndrome) homolog (human)	2.36274
Spop	speckle-type POZ protein	2.88782
Sptlc1	serine palmitoyltransferase long chain base subunit 1	3.14489
Stau1	staufen (RNA binding protein) homolog 1 (Drosophila)	1.71133
Stx5a	syntaxin 5A	2.16235
Suco	SUN domain containing ossification factor	2.02545
Sumo3	small ubiquitin-like modifier 3	2.07674
Surf4	surfeit gene 4	1.56172
Suz12	suppressor of zeste 12 homolog (Drosophila)	1.65929
Taf3	TAF3 RNA polymerase II TATA box binding protein (TBP)-associated factor	2.0527
Tbc1d1	TBC1 domain family member 1	2.04317
Tbc1d14	TBC1 domain family member 14	3.09597
Tbc1d15	TBC1 domain family member 15	1.96473
Tdrd1	tudor domain containing 1	1.75618
Tet3	tet methylcytosine dioxygenase 3	2.91444
Tiam1	T cell lymphoma invasion and metastasis 1	2.64074
Tm9sf2	transmembrane 9 superfamily member 2	1.7525
Tmcc3	transmembrane and coiled coil domains 3	1.89144
Tmed2	transmembrane emp24 domain trafficking protein 2	2.57168
Tmem41b	transmembrane protein 41B	1.9536
Tpra1	transmembrane protein adipocyte asscociated 1	2.449
Trip12	thyroid hormone receptor interactor 12	1.90684
Tsc22d1	TSC22 domain family member 1	3.18968
Tspan14	tetraspanin 14	2.76508
Tubb3	tubulin beta 3 class III	2.24123
Tubb4b	tubulin beta 4B class IVB	1.44238
Txn2	thioredoxin 2	1.7857
Txnip	thioredoxin interacting protein	1.51889
Ubfd1	ubiquitin family domain containing 1	1.81988
Ubqln1	ubiquilin 1	1.72882
Uhrf1	ubiquitin-like containing PHD and RING finger domains 1	1.75572
Usp28	ubiquitin specific peptidase 28	3.55892
Usp7	ubiquitin specific peptidase 7	2.38987
Wdr82	WD repeat domain containing 82	2.07521
Yap1	yes-associated protein 1	3.88623
Ywhab	tyrosine 3-monooxygenase/tryptophan 5-monooxygenase activation protein beta polypeptide	2.89152
Ywhag	tyrosine 3-monooxygenase/tryptophan 5-monooxygenase activation protein gamma polypeptide	2.81796
Zar1	zygote arrest 1	1.65219
Zcchc8	zinc finger CCHC domain containing 8	2.30323
Zfp280b	zinc finger protein 280B	4.81401
Zfp296	zinc finger protein 296	2.49331
Zfp592	zinc finger protein 592	1.87987
Zfp664	zinc finger protein 664	2.29188
Zfr	zinc finger RNA binding protein	1.65073
4933427D06Rik	RIKEN cDNA 4933427D06 gene	1.43712
Bcar3	breast cancer anti-estrogen resistance 3	1.66178
Chaf1a	chromatin assembly factor 1 subunit A (p150)	2.03963
Cited2	Cbp/p300-interacting transactivator with Glu/Asp-rich carboxy-terminal domain 2	2.23726
Csrnp2	cysteine-serine-rich nuclear protein 2	1.48712
Ctnnb1	catenin (cadherin associated protein) beta 1	1.64274
Ctps	cytidine 5'-triphosphate synthase	1.88446
Ddhd1	DDHD domain containing 1	1.93391
Golga5	golgi autoantigen golgin subfamily a 5	2.04479
Jak2	Janus kinase 2	1.91778
Mthfd2	methylenetetrahydrofolate dehydrogenase (NAD+ dependent) methenyltetrahydrofolate cyclohydrolase	1.58057
Phb2	prohibitin 2	2.62905
Rad23b	RAD23b homolog (S. cerevisiae)	2.34227
Rasa2	RAS p21 protein activator 2	1.61199
Rnf8	ring finger protein 8	1.68826
Rragc	Ras-related GTP binding C	1.53764
Srprb	signal recognition particle receptor B subunit	2.13566
Sytl4	synaptotagmin-like 4	1.72735
Tprgl	transformation related protein 63 regulated like	2.94007
Txndc5	thioredoxin domain containing 5	2.09629
Anks4b	ankyrin repeat and sterile alpha motif domain containing 4B	2.73307
Bub1b	BUB1B mitotic checkpoint serine/threonine kinase	1.55146
Eps8	epidermal growth factor receptor pathway substrate 8	1.7522
Ezh2	enhancer of zeste 2 polycomb repressive complex 2 subunit	1.84103
Fbxl5	F-box and leucine-rich repeat protein 5	1.93464
Fip1l1	FIP1 like 1 (S. cerevisiae)	1.91872
Osbpl11	oxysterol binding protein-like 11	1.88994
Rnf185	ring finger protein 185	1.88569
Spry4	sprouty homolog 4 (Drosophila)	1.53909
Tex10	testis expressed gene 10	2.2006
Ttk	Ttk protein kinase	1.99591
Apex1	apurinic/apyrimidinic endonuclease 1	1.79806
Bod1	biorientation of chromosomes in cell division 1	1.74507
Fam63a	family with sequence similarity 63 member A	2.22795
Gtf2a1	general transcription factor II A 1	1.51739
Kdm6a	lysine (K)-specific demethylase 6A	1.87444
Nars	asparaginyl-tRNA synthetase	2.09671
Nup35	nucleoporin 35	1.51468
P4hb	prolyl 4-hydroxylase beta polypeptide	3.47555
Pdia4	protein disulfide isomerase associated 4	2.72686
Sorbs2	sorbin and SH3 domain containing 2	1.53986
Tdrd5	tudor domain containing 5	2.02289
Bmi1	Bmi1 polycomb ring finger oncogene	1.41139
Cry1	cryptochrome 1 (photolyase-like)	1.90781
Pdia6	protein disulfide isomerase associated 6	1.77717
Tm7sf3	transmembrane 7 superfamily member 3	1.8858
Trim75	tripartite motif-containing 75	1.52501
Usp38	ubiquitin specific peptidase 38	1.87515
Esyt2	extended synaptotagmin-like protein 2	1.55178
Klhl8	kelch-like 8	1.55469
Ndnl2	necdin-like 2	1.76536
Saraf	sin3 associated polypeptide	2.33469
Snx3	sorting nexin 3	1.56539
Ubp1	upstream binding protein 1	2.46207
Usp1	ubiquitin specific peptidase 1	1.67699
Ywhaq	tyrosine 3-monooxygenase/tryptophan 5-monooxygenase activation protein theta polypeptide	1.51984
Bud13	BUD13 homolog	2.6011
Eif4g2	eukaryotic translation initiation factor 4 gamma 2	1.54465
Fam160a1	family with sequence similarity 160 member A1	1.67432
Fam199x	family with sequence similarity 199 X-linked	1.45534
Lrrc40	leucine rich repeat containing 40	1.80017
Lrrc59	leucine rich repeat containing 59	2.67953
Macrod2	MACRO domain containing 2	1.52737
Odf2	outer dense fiber of sperm tails 2	2.27696
Rassf3	Ras association (RalGDS/AF-6) domain family member 3	2.17376
Sall4	sal-like 4 (Drosophila)	1.40703
Suv39h2	suppressor of variegation 3-9 homolog 2 (Drosophila)	1.85347
Cdk17	cyclin-dependent kinase 17	1.88104
Cttnbp2nl	CTTNBP2 N-terminal like	1.83606
Mbtd1	mbt domain containing 1	1.49569
Anp32b	acidic (leucine-rich) nuclear phosphoprotein 32 family member B	1.91994
Csnk1e	casein kinase 1 epsilon	1.73722
Dnal4	dynein axonemal light chain 4	2.3284
Ehd4	EH-domain containing 4	1.91194
Emc3	ER membrane protein complex subunit 3	2.10646
Mettl18	methyltransferase like 18	1.88061
Scamp3	secretory carrier membrane protein 3	2.75238
Clta	clathrin light polypeptide (Lca)	1.80836
Cpeb1	cytoplasmic polyadenylation element binding protein 1	1.37401
Foxn3	forkhead box N3	2.40602
Orai1	ORAI calcium release-activated calcium modulator 1	2.47875
Rimklb	ribosomal modification protein rimK-like family member B	1.5961
Rn45s	ring finger protein LIM domain interacting	2.30204
Slc7a11	solute carrier family 7 (cationic amino acid transporter y+ system) member 11	1.44925
Socs6	suppressor of cytokine signaling 6	2.29738
Mapk8	mitogen-activated protein kinase 8	1.63181
Ubl3	ubiquitin-like 3	2.07254
Yipf4	Yip1 domain family member 4	1.3901
Atg4b	autophagy related 4B cysteine peptidase	2.21491
Mcm2	minichromosome maintenance deficient 2 mitotin (S. cerevisiae)	2.10112
Prc1	protein regulator of cytokinesis 1	1.42479
Cdca3	cell division cycle associated 3	1.82533
Cnppd1	cyclin Pas1/PHO80 domain containing 1	2.34708
Gatad2a	GATA zinc finger domain containing 2A	1.61337
Fam151a	family with sequence simliarity 151 member A	2.15291
Prkab1	protein kinase AMP-activated beta 1 non-catalytic subunit	2.20746
Uqcrfs1	ubiquinol-cytochrome c reductase Rieske iron-sulfur polypeptide 1	2.32234
Wdr73	WD repeat domain 73	3.24552
Atp6v0b	ATPase H+ transporting lysosomal V0 subunit B	2.41597
Fmn2	formin 2	1.49413
Max	Max protein	2.93455
Rplp1	ribosomal protein large P1	1.45398
Usp39	ubiquitin specific peptidase 39	2.64132
Api5	apoptosis inhibitor 5	1.71477
Atg101	autophagy related 101	1.98206
Rad21	RAD21 homolog (S. pombe)	1.84434
Snrnp40	small nuclear ribonucleoprotein 40 (U5)	2.01884
Tmem109	transmembrane protein 109	3.02021
Wdr5	WD repeat domain 5	2.39635
Fam122a	family with sequence similarity 122 member A	2.33611
Pcbp1	poly(rC) binding protein 1	1.58956
Psmd8	proteasome (prosome macropain) 26S subunit non-ATPase 8	1.68686
Sfmbt1	Scm-like with four mbt domains 1	1.48947
Tmem209	transmembrane protein 209	1.65582
Atp6v1b2	ATPase H+ transporting lysosomal V1 subunit B2	2.27344
Brd1	bromodomain containing 1	1.64964
Ccdc186	coiled-coil domain containing 14	1.4647
Fpgs	folylpolyglutamyl synthetase	3.38597
Mfsd2a	major facilitator superfamily domain containing 2A	1.61019
Psen1	presenilin 1	1.55699
Tfap2e	transcription factor AP-2 epsilon	2.15647
Dusp14	dual specificity phosphatase 14	1.40482
Me2	malic enzyme 2 NAD(+)-dependent mitochondrial	2.33343
Med20	mediator complex subunit 20	2.39239
Txnl4b	thioredoxin-like 4B	1.73225
Ypel3	yippee-like 3 (Drosophila)	3.12198
Asb8	ankyrin repeat and SOCS box-containing 8	1.45474
Itpk1	inositol 1 3 4-triphosphate 5/6 kinase	2.17623
Map2k1	mitogen-activated protein kinase kinase 1	1.65944
Ndel1	nuclear distribution gene E-like homolog 1 (A. nidulans)	2.13844
Rap1a	RAS-related protein-1a	1.87641
Sec22b	SEC22 homolog B vesicle trafficking protein	1.69581
Tex264	testis expressed gene 264	2.35054
Txnrd1	thioredoxin reductase 1	1.9308
Chmp3	charged multivesicular body protein 3	1.69503
Eif4h	eukaryotic translation initiation factor 4H	8.13414
Krcc1	lysine-rich coiled-coil 1	1.60276
Baiap2l1	BAI1-associated protein 2-like 1	1.6538
Coprs	coordinator of PRMT5 differentiation stimulator	1.98661
Rsc1a1	regulatory solute carrier protein family 1 member 1	2.35525
Taz	tafazzin	2.19147
Depdc7	DEP domain containing 7	1.37267
Fam118a	family with sequence similarity 118 member A	1.91292
Hiatl1	hippocampus abundant transcript-like 1	1.61269
Lyrm4	LYR motif containing 4	1.41172
Mcm4	minichromosome maintenance deficient 4 homolog (S. cerevisiae)	1.95338
Gatad2b	GATA zinc finger domain containing 2B	2.27365
Gbas	glioblastoma amplified sequence	1.42398
Gm29766	predicted gene 10509	1.63379
Mbip	MAP3K12 binding inhibitory protein 1	2.18215
Pex11a	peroxisomal biogenesis factor 11 alpha	2.3347
Ccdc92	coiled-coil domain containing 92	2.36446
Ctcf	CCCTC-binding factor	1.77311
Pttg1ip	pituitary tumor-transforming 1 interacting protein	1.86654
Isca1	iron-sulfur cluster assembly 1	1.37355
Mapk1	mitogen-activated protein kinase 1	1.71972
Tubb6	tubulin beta 6 class V	1.44087
Hdgf	hepatoma-derived growth factor	2.61935
Zfand5	zinc finger AN1-type domain 5	1.43574
Bmpr1b	bone morphogenetic protein receptor type 1B	1.45945
Gdap1	ganglioside-induced differentiation-associated-protein 1	1.44138
Gid4	GID complex subunit 4 VID24 homolog	1.46709
Hsp90ab1	heat shock protein 90 alpha (cytosolic) class B member 1	1.78443
Mknk1	MAP kinase-interacting serine/threonine kinase 1	1.67894
Prr14	proline rich 14	1.92392
Rassf1	Ras association (RalGDS/AF-6) domain family member 1	2.45964
Ccdc14	coiled-coil domain containing 14	1.4647
Mrps24	mitochondrial ribosomal protein S24	1.44477
Ndfip2	Nedd4 family interacting protein 2	1.468
Prpsap2	phosphoribosyl pyrophosphate synthetase-associated protein 2	1.53333
Samd10	sterile alpha motif domain containing 10	2.0729
Dstyk	dual serine/threonine and tyrosine protein kinase	1.5255
Plk1	polo-like kinase 1	1.90737
Rala	v-ral simian leukemia viral oncogene homolog A (ras related)	2.09746
Ywhah	tyrosine 3-monooxygenase/tryptophan 5-monooxygenase activation protein eta polypeptide	1.6127
Zc3h14	zinc finger CCCH type containing 14	1.69594
Pkm	pyruvate kinase muscle	1.79448
Rnf187	ring finger protein 187	2.45505
Mrpl3	mitochondrial ribosomal protein L3	3.24957
Otub2	OTU domain ubiquitin aldehyde binding 2	1.72202
Fam178a	family with sequence similarity 178 member A	1.44108
H1f0	H1 histone family member 0	2.38185
Hnrnpf	heterogeneous nuclear ribonucleoprotein F	1.53588
Acbd5	acyl-Coenzyme A binding domain containing 5	1.68507
Gtdc1	glycosyltransferase-like domain containing 1	1.96471
Hexim2	hexamethylene bis-acetamide inducible 2	1.73986
Ppp3r1	protein phosphatase 3 regulatory subunit B alpha isoform (calcineurin B type I)	1.7248
Olfr288	olfactory receptor 288	2.66802
Ube2s	ubiquitin-conjugating enzyme E2S	3.89326
Usp9x	ubiquitin specific peptidase 9 X chromosome	1.36846
Ccdc74a	coiled-coil domain containing 74A	2.87635
Mcu	mitochondrial calcium uniporter	1.40175
Tfdp1	transcription factor Dp 1	1.6967
Crnkl1	Crn crooked neck-like 1 (Drosophila)	1.45289
Stbd1	starch binding domain 1	2.30895
AU022751	expressed sequence AU022751	1.31795
Actg1	actin gamma cytoplasmic 1	2.24028
Prickle1	prickle homolog 1 (Drosophila)	1.41372
Slc25a15	solute carrier family 25 (mitochondrial carrier ornithine transporter) member 15	1.64385
Tiparp	TCDD-inducible poly(ADP-ribose) polymerase	1.3042
Bms1	BMS1 ribosome biogenesis factor	1.45251
Slc7a6os	solute carrier family 7 member 6 opposite strand	2.24591
Zscan21	zinc finger and SCAN domain containing 21	2.3322
Med22	mediator complex subunit 22	1.59449
Rqcd1	rcd1 (required for cell differentiation) homolog 1 (S. pombe)	3.83844
Wdr20	WD repeat domain 20	1.39381
Abhd4	abhydrolase domain containing 4	1.62648
Zswim3	zinc finger SWIM-type containing 3	1.67316
Iars	isoleucine-tRNA synthetase	1.52689
Lsm14a	LSM14 homolog A (SCD6 S. cerevisiae)	1.40892
Kif23	kinesin family member 23	1.59268
Zfp108	zinc finger protein 108	1.5742
Pak1ip1	PAK1 interacting protein 1	1.43367
Phtf2	putative homeodomain transcription factor 2	1.52106
Ice2	inhibitor of Bruton agammaglobulinemia tyrosine kinase	1.95901
Zfp449	zinc finger protein 449	1.72647
Parp12	poly (ADP-ribose) polymerase family member 12	1.30877
Gcnt4	glucosaminyl (N-acetyl) transferase 4 core 2 (beta-1 6-N-acetylglucosaminyltransferase)	1.5712
Zfp957	zinc finger protein 957	1.51798
Dap3	death associated protein 3	1.57184
Usp10	ubiquitin specific peptidase 10	1.67182
Znhit2	zinc finger HIT domain containing 2	2.29321
Ppp2r2d	protein phosphatase 2 regulatory subunit B delta	1.89236
Arhgef39	Rho guanine nucleotide exchange factor (GEF) 39	1.57068
Cobll1	Cobl-like 1	1.37905
Arhgap12	Rho GTPase activating protein 12	1.34034
Sys1	SYS1 Golgi-localized integral membrane protein homolog (S. cerevisiae)	2.33981
Tbcc	tubulin-specific chaperone C	2.12802
Clspn	claspin	1.44573
Csnk1a1	casein kinase 1 alpha 1	1.63871
Champ1	chromosome alignment maintaining phosphoprotein 1	1.50136
Cox18	cytochrome c oxidase assembly protein 18	2.30036
Uri1	URI1 prefoldin-like chaperone	1.68997
Birc3	baculoviral IAP repeat-containing 3	1.34456
Ngrn	neugrin neurite outgrowth associated	1.86437
Nus1	nuclear undecaprenyl pyrophosphate synthase 1 homolog (S. cerevisiae)	1.3925
Gsg2	germ cell-specific gene 2	1.67221
Anapc4	anaphase promoting complex subunit 4	1.84025
Bola3	bolA-like 3 (E. coli)	1.88429
Rac1	RAS-related C3 botulinum substrate 1	1.35823
Selt	selenoprotein T	1.65479
Hspa9	heat shock protein 9	1.85284
Defb50	defensin beta 50	2.42224
Zdhhc24	zinc finger DHHC domain containing 24	2.02455
Snap47	synaptosomal-associated protein 47	1.68708
Mllt10	myeloid/lymphoid or mixed-lineage leukemia (trithorax homolog Drosophila); translocated to 10	1.34671
Arf6	ADP-ribosylation factor 6	1.60854
Gch1	GTP cyclohydrolase 1	1.94565
Wee2	WEE1 homolog 2 (S. pombe)	1.31203
Nkd1	naked cuticle 1 homolog (Drosophila)	1.37231
Rnf220	ring finger protein 220	1.72572
Zfpl1	zinc finger like protein 1	1.9475
Rnf4	ring finger protein 4	1.37071
Vps72	vacuolar protein sorting 72 (yeast)	1.84649
Pak1	p21 protein (Cdc42/Rac)-activated kinase 1	1.75001
Ppp4c	protein phosphatase 4 catalytic subunit	3.14847
Dnajc30	DnaJ heat shock protein family (Hsp40) member C30	2.6857
Epc1	enhancer of polycomb homolog 1 (Drosophila)	1.87301
Rab18	RAB18 member RAS oncogene family	1.56444
Fnta	farnesyltransferase CAAX box alpha	1.99619
Pacsin2	protein kinase C and casein kinase substrate in neurons 2	1.45793
Dnajc11	DnaJ heat shock protein family (Hsp40) member C11	1.47179
Hnrnpdl	heterogeneous nuclear ribonucleoprotein D-like	1.77452
Crk	v-crk avian sarcoma virus CT10 oncogene homolog	1.46203
Irf1	interferon regulatory factor 1	1.48396
Mapre2	microtubule-associated protein RP/EB family member 2	1.50114
Errfi1	ERBB receptor feedback inhibitor 1	1.59316
Trim27	tripartite motif-containing 27	1.46974
Tsnax	translin-associated factor X	1.59898
Thumpd1	THUMP domain containing 1	1.63723
Nup62	nucleoporin 62	1.99012
Ippk	inositol 1 3 4 5 6-pentakisphosphate 2-kinase	1.36334
Tex19.1	testis expressed gene 19.1	1.69492
Eif4a3	eukaryotic translation initiation factor 4A3	2.08388
Npc1	Niemann-Pick type C1	1.45962
Kdm2b	lysine (K)-specific demethylase 2B	1.47923
Rab2a	RAB2A member RAS oncogene family	1.56628
Gmpr	guanosine monophosphate reductase	1.55694
Hsf2bp	heat shock transcription factor 2 binding protein	1.59815
Ncoa4	nuclear receptor coactivator 4	1.44039
Rufy1	RUN and FYVE domain containing 1	1.66068
Rab21	RAB21 member RAS oncogene family	1.3724
Mxd4	Max dimerization protein 4	3.42214
Qdpr	quinoid dihydropteridine reductase	1.98363
Wdr1	WD repeat domain 1	1.76082
Pabpc1l	poly(A) binding protein cytoplasmic 1-like	1.77561
Naa11	N(alpha)-acetyltransferase 11 NatA catalytic subunit	1.50222
Gnl2	guanine nucleotide binding protein-like 2 (nucleolar)	1.75117
Hsd3b7	hydroxy-delta-5-steroid dehydrogenase 3 beta- and steroid delta-isomerase 7	1.691
Rbm27	RNA binding motif protein 27	1.42204
Mrpl10	mitochondrial ribosomal protein L10	1.73161
Sebox	SEBOX homeobox	1.74086
Rgs17	regulator of G-protein signaling 17	1.35487
Stt3b	STT3 subunit of the oligosaccharyltransferase complex homolog B (S. cerevisiae)	1.29954
Pdlim1	PDZ and LIM domain 1 (elfin)	1.56774
Cecr2	cat eye syndrome chromosome region candidate 2	1.30526
Asnsd1	asparagine synthetase domain containing 1	2.01777
Calr4	calreticulin 4	1.29677
Ddx28	DEAD (Asp-Glu-Ala-Asp) box polypeptide 28	1.66448
Ggta1	glycoprotein galactosyltransferase alpha 1 3	1.50079
Gm3219	predicted gene 10509	1.63379
Zdhhc12	zinc finger DHHC domain containing 12	2.79642
Atp5a1	ATP synthase H+ transporting mitochondrial F1 complex alpha subunit 1	1.57038
Hn1l	hematological and neurological expressed 1-like	1.36773
Nelfa	negative elongation factor complex member A Whsc2	1.87737
Sec13	SEC13 homolog nuclear pore and COPII coat complex component	1.49273
Hist1h4a	histone cluster 1 H4a	3.86131
Ppp1r15a	protein phosphatase 1 regulatory (inhibitor) subunit 15A	1.68445
Eif4e3	eukaryotic translation initiation factor 4E member 3	1.3324
Cdr2	cerebellar degeneration-related 2	1.52618
Tomm40	translocase of outer mitochondrial membrane 40 homolog (yeast)	1.59545
Sf3b1	splicing factor 3b subunit 1	1.36003
Ginm1	glycoprotein integral membrane 1	1.75581
Rbm12b2	RNA binding motif protein 12 B2	1.49845
D1Ertd622e	DNA segment Chr 1 ERATO Doi 622 expressed	1.40524
Josd2	Josephin domain containing 2	2.80792
Kcmf1	potassium channel modulatory factor 1	1.32997
Ccna2	cyclin A2	1.52631
Zfp131	zinc finger protein 131	1.54203
Nfil3	nuclear factor interleukin 3 regulated	1.3956
Erp29	endoplasmic reticulum protein 29	1.58574
Gle1	GLE1 RNA export mediator (yeast)	1.46847
Cnot11	CCR4-NOT transcription complex subunit 11	1.52396
Gdap2	ganglioside-induced differentiation-associated-protein 2	1.58129
Atp6v0d1	ATPase H+ transporting lysosomal V0 subunit D1	1.99504
Copb1	coatomer protein complex subunit beta 1	1.46225
Rdh14	retinol dehydrogenase 14 (all-trans and 9-cis)	2.44376
Rpl23	ribosomal protein L23	1.89887
Map1lc3a	microtubule-associated protein 1 light chain 3 alpha	1.94935
Smarcb1	SWI/SNF related matrix associated actin dependent regulator of chromatin subfamily b member 1	2.039
Zfp952	zinc finger protein 952	1.52816
Pdlim2	PDZ and LIM domain 2	1.91124
Eif2b2	eukaryotic translation initiation factor 2B subunit 2 beta	1.93656
Slc25a4	solute carrier family 25 (mitochondrial carrier adenine nucleotide translocator) member 4	2.32656
Tsfm	Ts translation elongation factor mitochondrial	2.27856
Ckb	creatine kinase brain	1.65475
Dynll2	dynein light chain LC8-type 2	1.58689
Atl2	atlastin GTPase 2	1.36498
Eif4a1	eukaryotic translation initiation factor 4A1	1.29228
Ryk	receptor-like tyrosine kinase	1.41543
Ngly1	N-glycanase 1	1.5888
Tmem42	transmembrane protein 42	2.48363
Gpn1	GPN-loop GTPase 1	1.54429
Pla2g12a	phospholipase A2 group XIIA	2.1757
Usp53	ubiquitin specific peptidase 53	1.4631
Pacrgl	PARK2 co-regulated-like	1.32485
Metap2	methionine aminopeptidase 2	1.30604
Rad50	RAD50 homolog (S. cerevisiae)	1.39286
Rbm22	RNA binding motif protein 22	1.72248
Gbx2	gastrulation brain homeobox 2	1.55636
Gabpb1	GA repeat binding protein beta 1	1.77142
Cnot2	CCR4-NOT transcription complex subunit 2	1.46502
Rab6a	RAB6A member RAS oncogene family	1.64849
Mtfr2	mitochondrial fission regulator 2	1.64913
Nasp	nuclear autoantigenic sperm protein (histone-binding)	1.31708
Stk24	serine/threonine kinase 24	1.56649
Immt	inner membrane protein mitochondrial	1.49755
Hdlbp	high density lipoprotein (HDL) binding protein	1.32296
Gm4961	predicted pseudogene 4961	1.56305
Tax1bp3	Tax1 (human T cell leukemia virus type I) binding protein 3	1.35318
Bri3	brain protein I3	2.23208
Cnn3	calponin 3 acidic	1.29593
Yeats4	YEATS domain containing 4	1.55593
Glcci1	glucocorticoid induced transcript 1	1.35017
Pithd1	PITH (C-terminal proteasome-interacting domain of thioredoxin-like) domain containing 1	1.58287
Fut8	fucosyltransferase 8	1.67959
Thap11	THAP domain containing 11	1.47062
Hif1a	hypoxia inducible factor 1 alpha subunit	1.27038
Laptm4b	lysosomal-associated protein transmembrane 4B	1.24868
Clcc1	chloride channel CLIC-like 1	1.4738
Ptprr	protein tyrosine phosphatase receptor type R	1.52588
Stom	stomatin	1.46108
Gnai3	guanine nucleotide binding protein (G protein) alpha inhibiting 3	1.4323
Cep57l1	centrosomal protein 57-like 1	1.46175
Zfand2b	zinc finger AN1 type domain 2B	3.54614
Tpx2	TPX2 microtubule-associated protein homolog (Xenopus laevis)	1.37063
Bcl7b	B cell CLL/lymphoma 7B	1.85165
Lhpp	phospholysine phosphohistidine inorganic pyrophosphate phosphatase	1.77028
Cops8	COP9 signalosome subunit 8	1.29321
Aurkaip1	aurora kinase A interacting protein 1	1.34734
Lrrfip1	leucine rich repeat (in FLII) interacting protein 1	1.30997
Stat6	signal transducer and activator of transcription 6	1.39799
Derl3	Der1-like domain family member 3	1.44882
Zfp654	zinc finger protein 654	1.36521
Gm5088	predicted pseudogene 4961	1.56305
Med17	mediator complex subunit 17	1.37491
Rap1b	RAS related protein 1b	1.36241
Gm5779	predicted pseudogene 4961	1.56305
A430005L14Rik	RIKEN cDNA A430005L14 gene	1.31456
2310039H08Rik	RIKEN cDNA 2310039H08 gene	2.04472
Ppp2ca	protein phosphatase 2 (formerly 2A) catalytic subunit alpha isoform	1.4347
Spdl1	spindle apparatus coiled-coil protein 1	1.36969
Nobox	NOBOX oogenesis homeobox	1.29745
Gm10509	predicted gene 10509	1.63379
Ptcd2	pentatricopeptide repeat domain 2	1.63298
Smim12	small integral membrane protein 12	2.03231
Ubac2	ubiquitin associated domain containing 2	1.57291
Rnf114	ring finger protein 114	1.26116
Bin3	bridging integrator 3	1.36479
Fkbp1a	FK506 binding protein 1a	1.38792
Uba3	ubiquitin-like modifier activating enzyme 3	1.47899
1700028I16Rik	RIKEN cDNA 1700028I16 gene	2.5213
Anxa2	annexin A2	1.64296
1810013L24Rik	RIKEN cDNA 1810013L24 gene	1.37912
Fignl1	fidgetin-like 1	1.30034
Pex11b	peroxisomal biogenesis factor 11 beta	1.39956
Grina	glutamate receptor ionotropic N-methyl D-aspartate-associated protein 1 (glutamate binding)	1.63003
Nceh1	neutral cholesterol ester hydrolase 1	1.3
Alkbh5	alkB homolog 5 RNA demethylase	1.2055
Dbf4	DBF4 zinc finger	1.26686
Slc39a6	solute carrier family 39 (metal ion transporter) member 6	1.27169
Mpzl1	myelin protein zero-like 1	1.29771
Mlf2	myeloid leukemia factor 2	1.4063
Fam195a	family with sequence similarity 195 member A	3.18318
Spryd7	SPRY domain containing 7	1.67657
Tspan31	tetraspanin 31	1.66851
Dnajc21	DnaJ heat shock protein family (Hsp40) member C21	1.39076
C1qbp	complement component 1 q subcomponent binding protein	1.46111
Ythdf3	YTH domain family 3	1.26605
Malsu1	mitochondrial assembly of ribosomal large subunit 1	2.17067
Tmem230	transmembrane protein 230	1.26719
Cdc42ep2	CDC42 effector protein (Rho GTPase binding) 2	1.37741
Mdm2	transformed mouse 3T3 cell double minute 2	1.3009
Atp6v0c-ps2	ATPase H+ transporting lysosomal V0 subunit B	2.41597
Scml2	sex comb on midleg-like 2 (Drosophila)	1.32177
Pard6a	par-6 family cell polarity regulator alpha	1.68806
Slc10a6	solute carrier family 10 (sodium/bile acid cotransporter family) member 6	1.54677
Slc25a48	solute carrier family 25 member 48	1.7757
Gnb1	guanine nucleotide binding protein (G protein) beta 1	1.24852
1700029P11Rik	RIKEN cDNA 1700029P11 gene	1.83952
1110038F14Rik	RIKEN cDNA 1110038F14 gene	1.93032
Gfra4	glial cell line derived neurotrophic factor family receptor alpha 4	1.55831
Ak2	adenylate kinase 2	1.33913
Map4k5	mitogen-activated protein kinase kinase kinase kinase 5	1.33507
Akap17b	A kinase (PRKA) anchor protein 17B	1.27918
Tpm3	tropomyosin 3 gamma	1.49481
1190005I06Rik	RIKEN cDNA 1190005I06 gene	1.374
Zfp750	zinc finger protein 750	1.36017
Gstp1	glutathione S-transferase pi 1	1.72362
Stx12	syntaxin 12	1.28114
Atp13a3	ATPase type 13A3	1.26063
Mrps6	mitochondrial ribosomal protein S6	1.43562
Sucla2	succinate-Coenzyme A ligase ADP-forming beta subunit	1.36542
Syngr2	synaptogyrin 2	1.79811
Mtfr1l	mitochondrial fission regulator 1-like	1.42257
Aldh9a1	aldehyde dehydrogenase 9 subfamily A1	1.32624
Mrpl12	mitochondrial ribosomal protein L12	1.28029
Wbp5	WW domain binding protein 5	10.7305
Echdc3	enoyl Coenzyme A hydratase domain containing 3	1.57198
Gng10	guanine nucleotide binding protein (G protein) gamma 10	1.87855
Mettl15	methyltransferase like 15	1.53955
Ybx2	Y box protein 2	1.44736
