# Supplementary material for: DPAGT1‐Mediated Protein N‐Glycosylation Is Indispensable for Oocyte and Follicle Development in Mice
Source: Adv Sci (Weinh). 2020 Jun 3;7(14):2000531. doi: 10.1002/advs.202000531 (PMC7375233; doi:10.1002/advs.202000531)
Supplement: Supplementary file 6 — Supplemental Table 6 [file ADVS-7-2000531-s006.xlsx]

## Sheet: Sheet1
Gene symbol	Gene name	Fold change
0610007P14Rik	RIKEN cDNA 0610007P14 gene	0.387355
0610009B22Rik	RIKEN cDNA 0610009B22 gene	0.358999
0610037L13Rik	RIKEN cDNA 0610037L13 gene	0.415008
0610040F04Rik	RIKEN cDNA 0610040F04 gene	0.445421
1110012L19Rik	RIKEN cDNA 1110012L19 gene	0.408302
1110059E24Rik	RIKEN cDNA 1110059E24 gene	0.454562
1110059G10Rik	RIKEN cDNA 1110059G10 gene	0.421773
1300002E11Rik	RIKEN cDNA 1300002E11 gene	0.570181
1700018B24Rik	RIKEN cDNA 1700018B24 gene	0.404141
1700021F05Rik	RIKEN cDNA 1700021F05 gene	0.275971
1700042B14Rik	RIKEN cDNA 1700034K08 gene	0.581436
1810037I17Rik	RIKEN cDNA 1810037I17 gene	0.521943
2010107E04Rik	RIKEN cDNA 2010107E04 gene	0.459785
2210406O10Rik	RIKEN cDNA 2010107E04 gene	0.459785
2210408I21Rik	RIKEN cDNA 2210408I21 gene	0.363463
2310069G16Rik	RIKEN cDNA 2310069G16 gene	0.402779
2500002B13Rik	RIKEN cDNA 2410141K09 gene	0.45677
2610305D13Rik	RIKEN cDNA 2610305D13 gene	0.246066
2700029M09Rik	RIKEN cDNA 2700029M09 gene	0.46403
2700062C07Rik	RIKEN cDNA 2700062C07 gene	0.351257
2810408I11Rik	RIKEN cDNA 2810408I11 gene	0.486857
3110001I22Rik	RIKEN cDNA 3110001I22 gene	0.462245
4921524J17Rik	RIKEN cDNA 4921524J17 gene	0.43587
4930468A15Rik	RIKEN cDNA 4930405A21 gene	0.31767
4930558C23Rik	RIKEN cDNA 4930558C23 gene	0.333984
4931428L18Rik	RIKEN cDNA 4931428L18 gene	0.411718
5730507C01Rik	RIKEN cDNA 5730507C01 gene	0.386144
7420461P10Rik	RIKEN cDNA 7420461P10 gene	0.506158
7420700N18Rik	RIKEN cDNA 7420461P10 gene	0.506158
8430426J06Rik	RIKEN cDNA 7420461P10 gene	0.506158
9130015A21Rik	RIKEN cDNA 7420461P10 gene	0.506158
9130409I23Rik	RIKEN cDNA 9130409I23 gene	0.366339
9430038I01Rik	RIKEN cDNA 9430038I01 gene	0.414528
A730082K24Rik	RIKEN cDNA A630095E13 gene	0.432173
AA545190	EST AA545190	0.317665
AI987944	expressed sequence AI987944	0.478433
AU016765	expressed sequence AU016765	0.533922
AW146154	expressed sequence AW146154	0.501659
AW495222	expressed sequence AW495222	0.427445
Aadac	arylacetamide deacetylase (esterase)	0.357514
Abcb4	ATP-binding cassette sub-family B (MDR/TAP) member 4	0.333186
Acadm	acyl-Coenzyme A dehydrogenase medium chain	0.447364
Acot13	acyl-CoA thioesterase 13	0.377513
Acp1	acid phosphatase 1 soluble	0.481885
Acsl3	acyl-CoA synthetase long-chain family member 3	0.549186
Actr2	ARP2 actin-related protein 2	0.294698
Adhfe1	alcohol dehydrogenase iron containing 1	0.443483
Adprm	ADP-ribose/CDP-alcohol diphosphatase manganese dependent	0.420909
Aig1	androgen-induced 1	0.460346
Akap2	A kinase (PRKA) anchor protein 2	0.496574
Akirin2	akirin 2	0.558502
Alg11	asparagine-linked glycosylation 11 (alpha-1 2-mannosyltransferase)	0.491043
Amn1	antagonist of mitotic exit network 1	0.497563
Anapc11	anaphase promoting complex subunit 11	0.553062
Anapc16	anaphase promoting complex subunit 16	0.560298
Anxa5	annexin A5	0.49768
Apitd1	apoptosis-inducing TAF9-like domain 1	0.49365
Apoo	apolipoprotein O	0.323041
Arg2	arginase type II	0.45041
Arhgap20os	Rho GTPase activating protein 20 opposite strand	0.325737
Arl4a	ADP-ribosylation factor-like 4A	0.486793
Arpc3	actin related protein 2/3 complex subunit 3	0.328132
Arpp19	cAMP-regulated phosphoprotein 19	0.460608
Atp2c1	ATPase Ca++-sequestering	0.455565
Atp5g1	ATP synthase H+ transporting mitochondrial F0 complex subunit C1 (subunit 9)	0.575621
Atp5j2	ATP synthase H+ transporting mitochondrial F0 complex subunit F2	0.420136
Atp6v1d	ATPase H+ transporting lysosomal V1 subunit D	0.512742
Atp6v1h	ATPase H+ transporting lysosomal V1 subunit H	0.555907
Aurkc	aurora kinase C	0.554353
Aven	apoptosis caspase activation inhibitor	0.511729
B2m	beta-2 microglobulin	0.512742
B4galt4	UDP-Gal:betaGlcNAc beta 1 4-galactosyltransferase polypeptide 4	0.299231
BB557941	expressed sequence BB557941	0.423449
BC030307	cDNA sequence BC002163	0.694655
BC031181	cDNA sequence BC031181	0.47501
BC052688	cDNA sequence BC031181	0.47501
Banf1	barrier to autointegration factor 1	0.463159
Bcap29	B cell receptor associated protein 29	0.408257
Bcap31	B cell receptor associated protein 31	0.376795
Bet1	Bet1 golgi vesicular membrane trafficking protein	0.401296
Birc5	baculoviral IAP repeat-containing 5	0.447609
Bnip3	BCL2/adenovirus E1B interacting protein 3	0.505305
Bnip3l	BCL2/adenovirus E1B interacting protein 3-like	0.531338
Bpgm	2 3-bisphosphoglycerate mutase	0.506694
Brdt	bromodomain testis-specific	0.491771
Brix1	BRX1 biogenesis of ribosomes	0.292275
Btf3	basic transcription factor 3	0.429396
Btf3l4	basic transcription factor 3-like 4	0.59924
Btg4	B cell translocation gene 4	0.503893
Bud31	BUD31 homolog	0.54508
C1galt1c1	C1GALT1-specific chaperone 1	0.228195
C2cd5	C2 calcium-dependent domain containing 5	0.502986
C330018D20Rik	RIKEN cDNA C330018D20 gene	0.473948
C87414	expressed sequence C87414	0.485805
C87436	expressed sequence C87436	0.31218
Cage1	cancer antigen 1	0.286397
Calm2	calmodulin 2	0.270204
Canx	calnexin	0.31414
Casp8	caspase 8	0.36759
Ccdc122	coiled-coil domain containing 122	0.535703
Ccdc47	coiled-coil domain containing 47	0.474651
Ccdc58	coiled-coil domain containing 58	0.368465
Ccdc69	coiled-coil domain containing 69	0.39378
Ccnb1	cyclin B1	0.572496
Cd160	CD160 antigen	0.514745
Cd164	CD164 antigen	0.563847
Cd7	CD7 antigen	0.233189
Cdk20	cyclin-dependent kinase 20	0.477086
Cenpk	centromere protein K	0.314591
Cenpn	centromere protein N	0.416931
Cenpq	centromere protein Q	0.307878
Cep78	centrosomal protein 78	0.447683
Cept1	choline/ethanolaminephosphotransferase 1	0.502756
Cetn2	centrin 2	0.383025
Cetn3	centrin 3	0.523661
Cfap53	centrin 3	0.523661
Cfdp1	craniofacial development protein 1	0.543761
Cfl1	cofilin 1 non-muscle	0.559138
Cfl2	cofilin 2 muscle	0.418262
Chchd2	coiled-coil-helix-coiled-coil-helix domain containing 2	0.499037
Chek1	checkpoint kinase 1	0.437414
Chmp5	charged multivesicular body protein 5	0.511802
Chst7	carbohydrate (N-acetylglucosamino) sulfotransferase 7	0.45314
Chsy1	chondroitin sulfate synthase 1	0.442552
Cisd1	CDGSH iron sulfur domain 1	0.531095
Cisd2	CDGSH iron sulfur domain 2	0.578918
Cks1b	CDC28 protein kinase 1b	0.408965
Cks2	CDC28 protein kinase regulatory subunit 2	0.45813
Cldn8	claudin 8	0.372913
Clec12a	C-type lectin domain family 12 member a	0.413477
Clk1	CDC-like kinase 1	0.485364
Clybl	citrate lyase beta like	0.36058
Cmtm8	CKLF-like MARVEL transmembrane domain containing 8	0.524632
Cmya5	cardiomyopathy associated 5	0.373969
Cndp1	carnosine dipeptidase 1 (metallopeptidase M20 family)	0.54712
Cnih1	cornichon family AMPA receptor auxiliary protein 1	0.506171
Cnih4	cornichon family AMPA receptor auxiliary protein 4	0.304008
Cnot7	CCR4-NOT transcription complex subunit 7	0.544182
Cnpy4	canopy FGF signaling regulator 4	0.539416
Commd1	COMM domain containing 1	0.522779
Commd8	COMM domain containing 8	0.41518
Cops2	COP9 signalosome subunit 2	0.456204
Cops5	COP9 signalosome subunit 5	0.472177
Coq10b	coenzyme Q10B	0.430579
Cox4i1	cytochrome c oxidase subunit IV isoform 1	0.587024
Cox7a2	cytochrome c oxidase subunit VIIa 2	0.392962
Cox7a2l	cytochrome c oxidase subunit VIIa polypeptide 2-like	0.384083
Cox7b	cytochrome c oxidase subunit VIIb	0.52499
Cpne9	copine family member IX	0.41683
Cr1l	complement component (3b/4b) receptor 1-like	0.428406
Crabp2	cellular retinoic acid binding protein II	0.330344
Cript	cysteine-rich PDZ-binding protein	0.325967
Cth	cystathionase (cystathionine gamma-lyase)	0.413775
Ctnna3	catenin (cadherin associated protein) alpha 3	0.536602
Ctnnal1	catenin (cadherin associated protein) alpha-like 1	0.515517
Cyb5a	CWC15 spliceosome-associated protein	0.617311
Cycs	cytochrome c somatic	0.412232
D10Wsu102e	DNA segment Chr 10 Wayne State University 102 expressed	0.530056
D16Ertd519e	DNA segment Chr 10 Wayne State University 102 expressed	0.530056
D8Ertd738e	DNA segment Chr 8 ERATO Doi 738 expressed	0.601284
Dad1	defender against cell death 1	0.406639
Dand5	DAN domain family member 5 BMP antagonist	0.353343
Dazl	deleted in azoospermia-like	0.482888
Dcaf13	DDB1 and CUL4 associated factor 13	0.339803
Dctn3	dynactin 3	0.508438
Dctn5	dynactin 5	0.413956
Dcun1d1	DCN1 defective in cullin neddylation 1 domain containing 1 (S. cerevisiae)	0.582778
Ddit3	DNA-damage inducible transcript 3	0.521159
Ddx18	DEAD (Asp-Glu-Ala-Asp) box polypeptide 18	0.572298
Ddx58	DEAD (Asp-Glu-Ala-Asp) box polypeptide 58	0.302276
Degs1	delta(4)-desaturase sphingolipid 1	0.459705
Dnajb4	DnaJ heat shock protein family (Hsp40) member B4	0.385566
Dnajc14	DnaJ heat shock protein family (Hsp40) member C14	0.447559
Dnajc8	DnaJ heat shock protein family (Hsp40) member C8	0.559037
Dph6	diphthamine biosynthesis 6	0.36133
Dppa3	developmental pluripotency-associated 3	0.356232
Dppa5a	developmental pluripotency associated 5A	0.5218
Dpy30	dpy-30 histone methyltransferase complex regulatory subunit	0.435254
Dpys	dihydropyrimidinase	0.467812
Dstn	destrin	0.524482
Dynll1	dynein light chain LC8-type 1	0.497745
Dynlrb1	dynein light chain roadblock-type 1	0.526217
Dynlt1a	dynein light chain Tctex-type 1A	0.519131
Dynlt1b	dynein light chain Tctex-type 1B	0.553517
Dyrk1a	dual-specificity tyrosine-(Y)-phosphorylation regulated kinase 1a	0.599161
E330017A01Rik	RIKEN cDNA E330017A01 gene	0.481921
E330034G19Rik	RIKEN cDNA E330034G19 gene	0.456653
Eef1e1	eukaryotic translation elongation factor 1 epsilon 1	0.3258
Egfl6	EGF-like-domain multiple 6	0.428352
Ehf	ets homologous factor	0.496309
Eif1ax	eukaryotic translation initiation factor 1A X-linked	0.531664
Eif1b	eukaryotic translation initiation factor 1B	0.554027
Eif2b1	eukaryotic translation initiation factor 2B subunit 1 (alpha)	0.393479
Eif2s1	eukaryotic translation initiation factor 2 subunit 1 alpha	0.569914
Eif2s2	eukaryotic translation initiation factor 2 subunit 2 (beta)	0.516104
Eif4e	eukaryotic translation initiation factor 4E	0.376455
Elof1	ELF1 homolog elongation factor 1	0.352413
Elovl7	ELOVL family member 7 elongation of long chain fatty acids (yeast)	0.512297
Emg1	EMG1 N1-specific pseudouridine methyltransferase	0.573893
Emp2	epithelial membrane protein 2	0.464378
Enox1	ecto-NOX disulfide-thiol exchanger 1	0.331642
Enpp5	ectonucleotide pyrophosphatase/phosphodiesterase 5	0.479449
Eny2	enhancer of yellow 2 homolog (Drosophila)	0.57335
Erh	enhancer of rudimentary homolog (Drosophila)	0.421949
Erich5	glutamate rich 5	0.564553
Esco2	establishment of sister chromatid cohesion N-acetyltransferase 2	0.515095
Esr2	estrogen receptor 2 (beta)	0.417674
Fam103a1	family with sequence similarity 103 member A1	0.514535
Fam118b	family with sequence similarity 118 member B	0.384264
Fam161a	family with sequence similarity 161 member A	0.462111
Fam188b	family with sequence similarity 188 member B	0.452895
Fam204a	family with sequence similarity 188 member B	0.452895
Fam69a	family with sequence similarity 69 member A	0.323395
Fbxw13	F-box and WD-40 domain protein 13	0.342684
Fbxw14	F-box and WD-40 domain protein 14	0.348384
Fbxw15	F-box and WD-40 domain protein 15	0.282372
Fbxw16	F-box and WD-40 domain protein 16	0.384128
Fbxw18	F-box and WD-40 domain protein 18	0.294602
Fbxw19	F-box and WD-40 domain protein 19	0.3682
Fbxw20	F-box and WD-40 domain protein 20	0.490957
Fbxw21	F-box and WD-40 domain protein 21	0.319188
Fbxw22	F-box and WD-40 domain protein 22	0.365241
Fbxw24	F-box and WD-40 domain protein 24	0.345639
Fbxw26	F-box and WD-40 domain protein 26	0.434766
Fbxw27	F-box and WD-40 domain protein 26	0.434766
Fbxw28	F-box and WD-40 domain protein 26	0.434766
Fcgbp	Fc fragment of IgG binding protein	0.416587
Foxn2	forkhead box N2	0.344659
Fra10ac1	FRA10AC1 homolog (human)	0.464555
Fth1	ferritin heavy polypeptide 1	0.54112
Fubp3	far upstream element (FUSE) binding protein 3	0.336309
Gata3	GATA binding protein 3	0.421817
Gckr	glucokinase regulatory protein	0.461141
Gemin6	gem (nuclear organelle) associated protein 6	0.414381
Ggct	gamma-glutamyl cyclotransferase	0.539288
Gipc2	GIPC PDZ domain containing family member 2	0.566502
Glmn	glomulin FKBP associated protein	0.291282
Glrx	glutaredoxin	0.41338
Gm10094	predicted gene 10094	0.419037
Gm10436	predicted gene 10436	0.495185
Gm11985	predicted gene 11985	0.478672
Gm12633	predicted gene 12633	0.314777
Gm12942	predicted gene 12942	0.319339
Gm13084	predicted gene 13084	0.47652
Gm13088	predicted gene 13088	0.280955
Gm13103	predicted gene 13103	0.298334
Gm13125	predicted gene 13125	0.529828
Gm13152	predicted gene 13152	0.342489
Gm13242	predicted gene 13242	0.384288
Gm13247	predicted gene 13247	0.355234
Gm13363	predicted gene 13363	0.562788
Gm16390	predicted gene 15772	0.533957
Gm16497	predicted gene 15772	0.533957
Gm17751	predicted gene 17751	0.437808
Gm17821	predicted gene 17751	0.437808
Gm17830	predicted gene 17751	0.437808
Gm19784	predicted gene 19705	0.679084
Gm20362	predicted gene 20362	0.490114
Gm2560	predicted gene 2042	0.609767
Gm3143	predicted gene 3143	0.346779
Gm3258	predicted gene 3143	0.346779
Gm3604	predicted gene 3604	0.389126
Gm4745	predicted gene 3604	0.389126
Gm4907	predicted gene 4907	0.386824
Gm5	predicted gene 5	0.439489
Gm5065	predicted gene 5065	0.410084
Gm5434	predicted gene 5434	0.389804
Gm5475	predicted gene 5475	0.47088
Gm5820	predicted gene 5475	0.47088
Gm5868	predicted gene 5868	0.435876
Gm6083	predicted gene 6083	0.477585
Gm7073	predicted gene 7073	0.247234
Gm813	predicted gene 813	0.375931
Gmnn	geminin	0.351026
Gna14	guanine nucleotide binding protein alpha 14	0.487975
Gng12	guanine nucleotide binding protein (G protein) gamma 12	0.551405
Gnpda2	glucosamine-6-phosphate deaminase 2	0.538396
Gnpnat1	glucosamine-phosphate N-acetyltransferase 1	0.485465
Gnrh1	gonadotropin releasing hormone 1	0.446766
Gpr1	G protein-coupled receptor 1	0.543335
Grm2	glutamate receptor metabotropic 2	0.335025
Grpel1	GrpE-like 1 mitochondrial	0.437323
Gsta4	glutathione S-transferase alpha 4	0.448105
Gtf2a2	general transcription factor II A 2	0.531097
Gtf2b	general transcription factor IIB	0.604115
Gtf2e2	general transcription factor II E polypeptide 2 (beta subunit)	0.552053
Gtf2h5	general transcription factor IIH polypeptide 5	0.49366
H1foo	H1 histone family member O oocyte-specific	0.497728
H2afj	H2A histone family member J	0.523537
H3f3a	H3 histone family 3A	0.449343
H3f3b	H3 histone family 3B	0.337851
Haus3	HAUS augmin-like complex subunit 3	0.392621
Hax1	HCLS1 associated X-1	0.51856
Hist1h2bc	histone cluster 1 H2bc	0.453753
Hist1h2bg	histone cluster 1 H2bg	0.296076
Hmgb2	high mobility group box 2	0.436196
Hmox2	heme oxygenase 2	0.38328
Hnmt	histamine N-methyltransferase	0.407087
Hnrnpc	heterogeneous nuclear ribonucleoprotein C	0.53979
Hprt	hypoxanthine guanine phosphoribosyl transferase	0.447482
Hrsp12	heat-responsive protein 12	0.513866
Hsbp1	heat shock factor binding protein 1	0.427255
Hsf5	heat shock transcription factor family member 5	0.4537
Hsp90aa1	heat shock protein 90 alpha (cytosolic) class A member 1	0.528549
Hspa8	heat shock protein 8	0.57967
Hypk	huntingtin interacting protein K	0.522286
Ifitm6	interferon induced transmembrane protein 6	0.383676
Ift43	intraflagellar transport 43	0.383455
Igsf23	immunoglobulin superfamily member 23	0.457118
Ik	IK cytokine	0.471899
Il17f	interleukin 17F	0.480421
Imp3	IMP3 U3 small nucleolar ribonucleoprotein	0.523952
Inpp5b	inositol polyphosphate-5-phosphatase B	0.325015
Insig1	insulin induced gene 1	0.491649
Ints12	integrator complex subunit 12	0.466184
Jag1	jagged 1	0.313136
Kcnn2	potassium intermediate/small conductance calcium-activated channel subfamily N member 2	0.383804
Kdm6b	KDM1 lysine (K)-specific demethylase 6B	0.550123
Khdc1b	KH domain containing 1B	0.56912
Khdc3	KH domain containing 3 subcortical maternal complex member	0.514554
Klhl9	kelch-like 9	0.316836
Knstrn	kinetochore-localized astrin/SPAG5 binding	0.577699
Kpna2	karyopherin (importin) alpha 2	0.45974
Krr1	KRR1 small subunit (SSU) processome component homolog (yeast)	0.550733
Lamtor5	late endosomal/lysosomal adaptor MAPK and MTOR activator 5	0.500711
Lbr	lamin B receptor	0.278251
Lclat1	lysocardiolipin acyltransferase 1	0.409005
Ldhb	lactate dehydrogenase B	0.513927
Lipt1	lipoyltransferase 1	0.43223
Llph	LLP homolog long-term synaptic facilitation (Aplysia)	0.555219
Lmbr1	limb region 1	0.362597
Lmbrd1	LMBR1 domain containing 1	0.32087
Lonp2	lon peptidase 2 peroxisomal	0.400949
Lrr1	leucine rich repeat protein 1	0.547888
Lrrc28	leucine rich repeat containing 28	0.551953
Lrrc36	leucine rich repeat containing 36	0.310686
Lrrc57	leucine rich repeat containing 57	0.465838
Lsm10	U7 snRNP-specific Sm-like protein LSM10	0.397242
Lsm3	LSM3 homolog U6 small nuclear RNA associated (S. cerevisiae)	0.501284
Lsm5	LSM5 homolog U6 small nuclear RNA associated (S. cerevisiae)	0.455954
Lsm6	LSM6 homolog U6 small nuclear RNA associated (S. cerevisiae)	0.497452
Ly6e	lymphocyte antigen 6 complex locus E	0.308463
Lyn	Yamaguchi sarcoma viral (v-yes-1) oncogene homolog	0.317318
Lyplal1	lysophospholipase-like 1	0.538543
Lyrm1	LYR motif containing 1	0.449147
Mad2l1	MAD2 mitotic arrest deficient-like 1	0.385577
Magoh	mago homolog exon junction complex core component	0.380163
Manf	mesencephalic astrocyte-derived neurotrophic factor	0.616318
Mat2b	methionine adenosyltransferase II beta	0.546058
Mbd3l2	methyl-CpG binding domain protein 3-like 2	0.506174
Mcmbp	MCM (minichromosome maintenance deficient) binding protein	0.46413
Mdm4	transformed mouse 3T3 cell double minute 4	0.504271
Meaf6	MYST/Esa1-associated factor 6	0.509519
Med10	mediator complex subunit 10	0.427223
Med21	mediator complex subunit 21	0.555917
Med27	mediator complex subunit 27	0.547902
Med29	mediator complex subunit 29	0.503415
Med31	mediator complex subunit 31	0.587142
Med4	mediator complex subunit 4	0.424242
Med6	mediator complex subunit 6	0.51916
Med7	mediator complex subunit 7	0.423141
Mei4	meiotic double-stranded break formation protein 4	0.270213
Meis2	Meis homeobox 2	0.539606
Memo1	mediator of cell motility 1	0.355477
Mgst3	microsomal glutathione S-transferase 3	0.521183
Mif	macrophage migration inhibitory factor	0.402519
Mmadhc	methylmalonic aciduria (cobalamin deficiency) cblD type with homocystinuria	0.577236
Mob4	MOB family member 4 phocein	0.414645
Mphosph6	M phase phosphoprotein 6	0.277897
Mphosph8	M-phase phosphoprotein 8	0.574831
Mrpl14	mitochondrial ribosomal protein L14	0.602156
Mrpl22	mitochondrial ribosomal protein L22	0.51181
Mrpl32	mitochondrial ribosomal protein L32	0.567091
Mrpl35	mitochondrial ribosomal protein L35	0.377422
Mrpl40	mitochondrial ribosomal protein L40	0.53028
Mrpl42	mitochondrial ribosomal protein L42	0.359285
Mrpl48	mitochondrial ribosomal protein L48	0.465286
Mrps14	mitochondrial ribosomal protein S14	0.528829
Mrps17	mitochondrial ribosomal protein S17	0.429777
Mrps18a	mitochondrial ribosomal protein S18A	0.532475
Mrps18b	mitochondrial ribosomal protein S18B	0.55224
Mrps22	mitochondrial ribosomal protein S22	0.507911
Mrps31	mitochondrial ribosomal protein S31	0.503126
Mrps33	mitochondrial ribosomal protein S33	0.416114
Mrps36	mitochondrial ribosomal protein S36	0.543926
Ms4a6d	membrane-spanning 4-domains subfamily A member 6D	0.363876
Msantd3	Myb/SANT-like DNA-binding domain containing 3	0.516572
Msra	methionine sulfoxide reductase A	0.342292
Mterf1a	mitochondrial transcription termination factor 1a	0.252429
Mterf1b	mitochondrial transcription termination factor 1b	0.363818
Mterf4	mitochondrial transcription termination factor 1b	0.363818
Mtf1	metal response element binding transcription factor 1	0.570754
Mtpap	mitochondrial poly(A) polymerase	0.607117
Mtus2	microtubule associated tumor suppressor candidate 2	0.498056
Mycbp	c-myc binding protein	0.548398
Myef2	myelin basic protein expression factor 2 repressor	0.219104
Myl12a	myosin light chain 12A regulatory non-sarcomeric	0.438096
Mzt1	mitotic spindle organizing protein 1	0.519785
Naa50	N(alpha)-acetyltransferase 50 NatE catalytic subunit	0.500801
Nae1	NEDD8 activating enzyme E1 subunit 1	0.381063
Ncald	neurocalcin delta	0.505129
Nck1	non-catalytic region of tyrosine kinase adaptor protein 1	0.530246
Ndufa2	NADH dehydrogenase (ubiquinone) 1 alpha subcomplex 2	0.602215
Ndufa9	NADH dehydrogenase (ubiquinone) 1 alpha subcomplex 9	0.448649
Ndufab1	NADH dehydrogenase (ubiquinone) 1 alpha/beta subcomplex 1	0.225606
Ndufaf4	NADH dehydrogenase (ubiquinone) 1 alpha subcomplex assembly factor 4	0.37528
Ndufb3	NADH dehydrogenase (ubiquinone) 1 beta subcomplex 3	0.555462
Ndufb6	NADH dehydrogenase (ubiquinone) 1 beta subcomplex 6	0.388539
Ndufb7	NADH dehydrogenase (ubiquinone) 1 beta subcomplex 7	0.453945
Nedd8	neural precursor cell expressed developmentally down-regulated gene 8	0.552576
Neil3	nei like 3 (E. coli)	0.53417
Nhp2l1	NHP2 non-histone chromosome protein 2-like 1 (S. cerevisiae)	0.431084
Nifk	nucleolar protein interacting with the FHA domain of MKI67	0.513546
Ninj2	ninjurin 2	0.420014
Nit2	nitrilase family member 2	0.447919
Nkiras1	NFKB inhibitor interacting Ras-like protein 1	0.511719
Nlrp9a	NLR family pyrin domain containing 9A	0.560885
Nlrp9c	NLR family pyrin domain containing 9C	0.45773
Npffr2	neuropeptide FF receptor 2	0.331031
Npm1	nucleophosmin 1	0.430776
Npm2	nucleophosmin/nucleoplasmin 2	0.401369
Nr1d1	nuclear receptor subfamily 1 group D member 1	0.370725
Nsmce2	non-SMC element 2 homolog (MMS21 S. cerevisiae)	0.464297
Nudt2	nudix (nucleoside diphosphate linked moiety X)-type motif 2	0.539179
Nudt5	nudix (nucleoside diphosphate linked moiety X)-type motif 5	0.534854
Nudt7	nudix (nucleoside diphosphate linked moiety X)-type motif 7	0.405578
Nuf2	NUF2 NDC80 kinetochore complex component homolog (S. cerevisiae)	0.505376
Nup37	nucleoporin 37	0.426447
Nup43	nucleoporin 43	0.436112
Nup98	nucleoporin 98	0.36099
Nusap1	nucleolar and spindle associated protein 1	0.446363
Nxt1	NTF2-related export protein 1	0.561472
Oas1e	2'-5' oligoadenylate synthetase 1E	0.413847
Oas1h	2'-5' oligoadenylate synthetase 1H	0.389871
Obox1	oocyte specific homeobox 1	0.292685
Obox2	oocyte specific homeobox 2	0.276147
Obox5	oocyte specific homeobox 5	0.3095
Oca2	oculocutaneous albinism II	0.495134
Olfr1300-ps1	olfactory receptor 1300 pseudogene 1	0.307722
Omt2a	oocyte maturation alpha	0.374023
Omt2b	oocyte maturation beta	0.350649
Ooep	oocyte expressed protein	0.401299
Oog2	oogenesin 2	0.425998
Oog3	oogenesin 3	0.426542
Oog4	oogenesin 4	0.40064
Oosp1	oocyte secreted protein 1	0.514581
Oosp2	oocyte secreted protein 2	0.509804
Oosp3	oocyte secreted protein 3	0.490209
Orc5	origin recognition complex subunit 5	0.584496
Orc6	origin recognition complex subunit 6	0.359838
Oser1	oxidative stress responsive serine rich 1	0.36832
Paip1	polyadenylate binding protein-interacting protein 1	0.246452
Pcdh15	protocadherin 15	0.326053
Pcgf1	polycomb group ring finger 1	0.181961
Pcgf6	polycomb group ring finger 6	0.428263
Pdcd5	programmed cell death 5	0.424277
Pdcd6	programmed cell death 6	0.568774
Pdcl3	phosducin-like 3	0.518499
Pde6d	phosphodiesterase 6D cGMP-specific rod delta	0.390426
Pdhx	pyruvate dehydrogenase complex component X	0.585443
Pdpn	podoplanin	0.609475
Pdzd11	PDZ domain containing 11	0.590355
Pdzph1	PDZ domain containing 11	0.590355
Pfdn1	prefoldin 1	0.53364
Pfdn4	prefoldin 4	0.340444
Pfn1	profilin 1	0.471814
Phf5a	PHD finger protein 5A	0.607494
Pigf	phosphatidylinositol glycan anchor biosynthesis class F	0.471
Pkd2l2	polycystic kidney disease 2-like 2	0.610032
Plac8	placenta-specific 8	0.505196
Pls1	plastin 1 (I-isoform)	0.327265
Pofut2	protein O-fucosyltransferase 2	0.51168
Pole4	polymerase (DNA-directed) epsilon 4 (p12 subunit)	0.418497
Polr1d	polymerase (RNA) I polypeptide D	0.523374
Polr2d	polymerase (RNA) II (DNA directed) polypeptide D	0.342845
Polr2g	polymerase (RNA) II (DNA directed) polypeptide G	0.491604
Polr2j	polymerase (RNA) II (DNA directed) polypeptide J	0.534857
Polr2k	polymerase (RNA) II (DNA directed) polypeptide K	0.441235
Polr2l	polymerase (RNA) II (DNA directed) polypeptide L	0.44627
Pop4	processing of precursor 4 ribonuclease P/MRP family (S. cerevisiae)	0.52945
Pop7	processing of precursor 7 ribonuclease P family (S. cerevisiae)	0.515648
Ppap2a	popeye domain containing 2	0.51121
Ppil3	peptidylprolyl isomerase (cyclophilin)-like 3	0.340843
Ppp1r11	protein phosphatase 1 regulatory (inhibitor) subunit 11	0.50666
Ppp1r7	protein phosphatase 1 regulatory (inhibitor) subunit 7	0.546412
Prdx1	peroxiredoxin 1	0.442764
Prdx2	peroxiredoxin 2	0.531235
Prelp	proline arginine-rich end leucine-rich repeat	0.486449
Prex2	phosphatidylinositol-3 4 5-trisphosphate-dependent Rac exchange factor 2	0.523056
Prkaa1	protein kinase AMP-activated alpha 1 catalytic subunit	0.450441
Psma1	proteasome (prosome macropain) subunit alpha type 1	0.490621
Psma2	proteasome (prosome macropain) subunit alpha type 2	0.478347
Psma4	proteasome (prosome macropain) subunit alpha type 4	0.562761
Psma5	proteasome (prosome macropain) subunit alpha type 5	0.418315
Psma6	proteasome (prosome macropain) subunit alpha type 6	0.343388
Psma7	proteasome (prosome macropain) subunit alpha type 7	0.442519
Psmb1	proteasome (prosome macropain) subunit beta type 1	0.368562
Psmb7	proteasome (prosome macropain) subunit beta type 7	0.355704
Psmc6	proteasome (prosome macropain) 26S subunit ATPase 6	0.538352
Psmd10	proteasome (prosome macropain) 26S subunit non-ATPase 10	0.464336
Psmd7	proteasome (prosome macropain) 26S subunit non-ATPase 7	0.531982
Ptges3	prostaglandin E synthase 3 (cytosolic)	0.266141
Pttg1	pituitary tumor-transforming gene 1	0.49043
Pxt1	peroxisomal testis specific 1	0.492942
Rbm18	RNA binding motif protein 18	0.569207
Rbx1	ring-box 1	0.407991
Rchy1	ring finger and CHY zinc finger domain containing 1	0.498422
Rex2	reduced expression 2	0.495735
Rfpl4	ret finger protein-like 4	0.345127
Rgn	regucalcin	0.579649
Rgs10	regulator of G-protein signalling 10	0.592054
Rgs2	regulator of G-protein signaling 2	0.306415
Rheb	Ras homolog enriched in brain	0.572401
Rhoh	ras homolog gene family member H	0.542438
Rnase6	ribonuclease RNase A family 6	0.468104
Rock1	Rho-associated coiled-coil containing protein kinase 1	0.302366
Rora	RAR-related orphan receptor alpha	0.34995
Rpf2	ribosome production factor 2 homolog (S. cerevisiae)	0.413214
Rpl14	ribosomal protein L14	0.555615
Rpl14-ps1	ribosomal protein L14 pseudogene 1	0.393256
Rpl32	ribosomal protein L32	0.445343
Rpl35	ribosomal protein L35	0.464355
Rpl36al	ribosomal protein L36A-like	0.541131
Rpl37rt	ribosomal protein L36A-like	0.541131
Rpl5	ribosomal protein L5	0.473626
Rplp2-ps1	ribosomal protein L6	0.499273
Rpp30	ribonuclease P/MRP 30 subunit	0.43146
Rpp38	ribonuclease P/MRP 38 subunit	0.312429
Rps11	ribosomal protein S11	0.263386
Rps24	ribosomal protein S24	0.480321
Rps27a	ribosomal protein S27A	0.400355
Rps27l	ribosomal protein S27-like	0.354461
Rps4x	ribosomal protein S4 X-linked	0.39313
Rsl1d1	ribosomal L1 domain containing 1	0.466374
Rsph3a	radial spoke 3A homolog (Chlamydomonas)	0.532467
Rsph3b	radial spoke 3B homolog (Chlamydomonas)	0.51296
Sap30bp	SAP30 binding protein	0.49452
Sar1b	SAR1 gene homolog B (S. cerevisiae)	0.520329
Sc5d	sterol-C5-desaturase (fungal ERG3 delta-5-desaturase) homolog (S. cerevisae)	0.293079
Sclt1	sodium channel and clathrin linker 1	0.385256
Scoc	short coiled-coil protein	0.539678
Scpep1	serine carboxypeptidase 1	0.463657
Sdhaf4	succinate dehydrogenase complex assembly factor 2	0.717394
Sdhd	succinate dehydrogenase complex subunit D integral membrane protein	0.449359
Sec11a	SEC11 homolog A signal peptidase complex subunit	0.325268
Sec11c	SEC11 homolog C signal peptidase complex subunit	0.422198
Sec22a	SEC22 homolog A vesicle trafficking protein	0.506868
Selk	selenoprotein K	0.458086
Senp8	SUMO/sentrin specific peptidase 8	0.466213
Sephs2	selenophosphate synthetase 2	0.584944
Sepsecs	Sep (O-phosphoserine) tRNA:Sec (selenocysteine) tRNA synthase	0.512936
Sepw1	selenoprotein W muscle 1	0.500103
Serf2	small EDRK-rich factor 2	0.522842
Serpinb12	serine (or cysteine) peptidase inhibitor clade B (ovalbumin) member 12	0.407855
Setd4	SET domain containing 4	0.507327
Sf3b5	splicing factor 3b subunit 5	0.567033
Sfr1	SWI5 dependent recombination repair 1	0.465383
Sh3bgrl3	SH3 domain binding glutamic acid-rich protein-like 3	0.550747
Siah1b	seven in absentia 1B	0.570506
Sirt6	sirtuin 6	0.362246
Skp1a	S-phase kinase-associated protein 1A	0.295648
Slbp	stem-loop binding protein	0.386977
Slc25a17	solute carrier family 25 (mitochondrial carrier peroxisomal membrane protein) member 17	0.372949
Slc25a5	solute carrier family 25 (mitochondrial carrier adenine nucleotide translocator) member 5	0.498667
Slc4a8	solute carrier family 4 (anion exchanger) member 8	0.499712
Slc9b1	solute carrier family 9 subfamily B (NHA1 cation proton antiporter 1) member 1	0.217784
Slco1a5	solute carrier organic anion transporter family member 1a5	0.553576
Smarca2	SWI/SNF related matrix associated actin dependent regulator of chromatin subfamily a member 2	0.348126
Smim11	small integral membrane protein 11	0.509256
Smim7	small integral membrane protein 7	0.557717
Smim8	small integral membrane protein 8	0.485563
Snap23	synaptosomal-associated protein 23	0.480244
Snrnp27	small nuclear ribonucleoprotein 27 (U4/U6.U5)	0.473347
Snrpa1	small nuclear ribonucleoprotein polypeptide A'	0.396521
Snrpb2	U2 small nuclear ribonucleoprotein B	0.531541
Snrpd2	small nuclear ribonucleoprotein D2	0.555007
Snrpe	small nuclear ribonucleoprotein E	0.504577
Snupn	snurportin 1	0.387968
Snx6	sorting nexin 6	0.38473
Spag7	sperm associated antigen 7	0.538108
Spata7	spermatogenesis associated 7	0.518015
Spc25	SPC25 NDC80 kinetochore complex component homolog (S. cerevisiae)	0.417778
Spcs1	signal peptidase complex subunit 1 homolog (S. cerevisiae)	0.569793
Spopl	speckle-type POZ protein-like	0.212524
Sptlc2	serine palmitoyltransferase long chain base subunit 2	0.381319
Sptssb	serine palmitoyltransferase small subunit B	0.45813
Srgn	serglycin	0.359101
Srp14	signal recognition particle 14	0.552888
Ssb	Sjogren syndrome antigen B	0.461659
Ssna1	Sjogren's syndrome nuclear autoantigen 1	0.587654
Stmn1	stathmin 1	0.504193
Sub1	SUB1 homolog (S. cerevisiae)	0.337676
Sumo1	small ubiquitin-like modifier 1	0.392482
Sumo2	small ubiquitin-like modifier 2	0.503929
Suv39h1	suppressor of variegation 3-9 homolog 1 (Drosophila)	0.468747
Syce2	synaptonemal complex central element protein 2	0.534777
Sypl	synaptophysin-like protein	0.593815
Tac2	tachykinin 2	0.339264
Taf13	TAF13 RNA polymerase II TATA box binding protein (TBP)-associated factor	0.545024
Taf1a	TATA box binding protein (Tbp)-associated factor RNA polymerase I A	0.547332
Taf7	TAF7 RNA polymerase II TATA box binding protein (TBP)-associated factor	0.562573
Taf9	TAF9 RNA polymerase II TATA box binding protein (TBP)-associated factor	0.307206
Taf9b	TAF9B RNA polymerase II TATA box binding protein (TBP)-associated factor	0.409374
Tcea1	transcription elongation factor A (SII) 1	0.54713
Tceb1	transcription elongation factor B (SIII) polypeptide 1	0.378945
Tcl1	T cell lymphoma breakpoint 1	0.411724
Tcl1b1	T cell leukemia/lymphoma 1B 1	0.407539
Tcl1b2	T cell leukemia/lymphoma 1B 2	0.410855
Tcl1b3	T cell leukemia/lymphoma 1B 3	0.377985
Tcl1b4	T cell leukemia/lymphoma 1B 4	0.390994
Tcl1b5	T cell leukemia/lymphoma 1B 5	0.336937
Tcstv1	2-cell-stage variable group member 1	0.381911
Tcstv3	2-cell-stage variable group member 3	0.397118
Tctex1d1	Tctex1 domain containing 1	0.529134
Tdrd12	tudor domain containing 12	0.550662
Tex11	testis expressed gene 11	0.3531
Tex12	testis expressed gene 12	0.262839
Tex26	testis expressed 26	0.427229
Tex30	testis expressed 30	0.493294
Timd4	T cell immunoglobulin and mucin domain containing 4	0.513513
Timm17a	translocase of inner mitochondrial membrane 17a	0.40654
Timm8b	translocase of inner mitochondrial membrane 8B	0.503413
Timm9	translocase of inner mitochondrial membrane 9	0.503126
Tipin	timeless interacting protein	0.42456
Tm2d3	TM2 domain containing 3	0.464754
Tmem128	transmembrane protein 128	0.368373
Tmem14c	transmembrane protein 14C	0.529276
Tmem161b	transmembrane protein 161B	0.429455
Tmem184c	transmembrane protein 184C	0.418132
Tmem251	transmembrane protein 251	0.531476
Tmem29	transmembrane protein 29	0.4834
Tmem50a	transmembrane protein 50A	0.537339
Tmem60	transmembrane protein 60	0.395426
Tmem97	transmembrane protein 97	0.634567
Tmf1	TATA element modulatory factor 1	0.37847
Tmsb10	thymosin beta 10	0.417799
Tpgs2	tubulin polyglutamylase complex subunit 2	0.40231
Tram1	translocating chain-associating membrane protein 1	0.453615
Trappc2	trafficking protein particle complex 2	0.353416
Triap1	TP53 regulated inhibitor of apoptosis 1	0.446728
Trim13	tripartite motif-containing 13	0.473856
Triqk	triple QxxK/R motif containing	0.44407
Trmt11	tRNA methyltransferase 11	0.54412
Trmt112	tRNA methyltransferase 11-2	0.479742
Trmt5	TRM5 tRNA methyltransferase 5	0.512509
Trnt1	tRNA nucleotidyl transferase CCA-adding 1	0.396128
Tsg101	tumor susceptibility gene 101	0.462662
Tspyl1	testis-specific protein Y-encoded-like 1	0.410214
Ttc33	tetratricopeptide repeat domain 33	0.472292
Txndc9	thioredoxin domain containing 9	0.374376
Tyms	thymidylate synthase	0.44781
Ube2c	ubiquitin-conjugating enzyme E2C	0.587003
Ube2d3	ubiquitin-conjugating enzyme E2D 3	0.4883
Ube2n	ubiquitin-conjugating enzyme E2N	0.282776
Ube2w	ubiquitin-conjugating enzyme E2W (putative)	0.370342
Ubl5	ubiquitin-like 5	0.288767
Uck2	uridine-cytidine kinase 2	0.575666
Ufm1	ubiquitin-fold modifier 1	0.522105
Umodl1	uromodulin-like 1	0.294231
Uqcrb	ubiquinol-cytochrome c reductase binding protein	0.429235
Uqcrh	ubiquinol-cytochrome c reductase hinge protein	0.507472
Vamp8	vesicle-associated membrane protein 8	0.518654
Vbp1	von Hippel-Lindau binding protein 1	0.287621
Vdac2	voltage-dependent anion channel 2	0.404903
Vdac3	voltage-dependent anion channel 3	0.496195
Vmn1r112	vomeronasal 1 receptor 112	0.0965821
Vmn1r132	vomeronasal 1 receptor 132	0.10582
Vmn1r157	vomeronasal 1 receptor 157	0.0863003
Vps25	vacuolar protein sorting 25 (yeast)	0.523547
Wapal	Vps20-associated 1 homolog (S. cerevisiae)	0.604714
Wdr33	WD repeat domain 33	0.525647
Wtap	Wilms tumour 1-associating protein	0.36822
Wwp1	WW domain containing E3 ubiquitin protein ligase 1	0.47852
Xdh	xanthine dehydrogenase	0.563134
Xlr3a	X-linked lymphocyte-regulated 3A	0.422634
Xlr3b	X-linked lymphocyte-regulated 3B	0.349235
Xlr3c	X-linked lymphocyte-regulated 3C	0.275927
Xlr4b	X-linked lymphocyte-regulated 4B	0.403934
Xlr4c	X-linked lymphocyte-regulated 4C	0.448671
Yae1d1	Yae1 domain containing 1	0.385152
Ypel5	yippee-like 5 (Drosophila)	0.348925
Ywhae	tyrosine 3-monooxygenase/tryptophan 5-monooxygenase activation protein epsilon polypeptide	0.509184
Zar1l	zygote arrest 1-like	0.50421
Zbed5	zygote arrest 1-like	0.50421
Zcchc10	zinc finger CCHC domain containing 10	0.363362
Zcrb1	zinc finger CCHC-type and RNA binding motif 1	0.466229
Zfp277	zinc finger protein 277	0.432784
Zfp281	zinc finger protein 281	0.452061
Zfp345	zinc finger protein 345	0.410271
Zfp433	zinc finger protein 433	0.348688
Zfp472	zinc finger protein 472	0.503086
Zfp735	zinc finger protein 735	0.320892
Zfp781	zinc finger protein 781	0.302731
Zfp873	zinc finger protein 873	0.372448
Zfp932	zinc finger protein 932	0.345546
Zfp936	zinc finger protein 936	0.37894
Zfp938	zinc finger protein 938	0.393919
Zfp939	zinc finger protein 939	0.409311
Zfp951	zinc finger protein 951	0.377864
Zfp958	zinc finger protein 958	0.371741
Zfp960	zinc finger protein 960	0.443142
Zfp961	zinc finger protein 961	0.568009
Zfp97	zinc finger protein 97	0.337449
Znrd1as	zinc ribbon domain containing 1 antisense	0.360552
Zp2	zona pellucida glycoprotein 2	0.615698
Zufsp	zinc finger with UFM1-specific peptidase domain	0.464899
6720489N17Rik	RIKEN cDNA 6720489N17 gene	0.553889
A630095E13Rik	RIKEN cDNA A630095E13 gene	0.432173
Arpc5l	actin related protein 2/3 complex subunit 5-like	0.62038
Commd2	COMM domain containing 2	0.591324
D6Ertd527e	DNA segment Chr 6 ERATO Doi 527 expressed	0.568429
Eif4a2	eukaryotic translation initiation factor 4A2	0.591543
Fam175a	family with sequence similarity 175 member A	0.580206
Fam60a	family with sequence similarity 60 member A	0.541286
Gins1	GINS complex subunit 1 (Psf1 homolog)	0.589126
Gm13157	predicted gene 13157	0.423472
Hmgcs1	3-hydroxy-3-methylglutaryl-Coenzyme A synthase 1	0.640857
Igbp1	immunoglobulin (CD79A) binding protein 1	0.603284
LOC330796	LIM domain only 1	0.700061
Melk	maternal embryonic leucine zipper kinase	0.589562
Mospd1	motile sperm domain containing 1	0.601588
Mrpl27	mitochondrial ribosomal protein L27	0.344556
Ndufaf3	NADH dehydrogenase (ubiquinone) 1 alpha subcomplex assembly factor 3	0.306702
Pla2g4c	phospholipase A2 group IVC (cytosolic calcium-independent)	0.590965
Ppapdc1b	popeye domain containing 2	0.51121
Prdm6	PR domain containing 6	0.499861
Ptpn2	protein tyrosine phosphatase non-receptor type 2	0.598322
Rab11a	RAB11A member RAS oncogene family	0.617486
Rap2b	RAP2B member of RAS oncogene family	0.492529
Sbds	Shwachman-Bodian-Diamond syndrome homolog (human)	0.582557
Smim20	small integral membrane protein 20	0.603391
Sptssa	serine palmitoyltransferase small subunit A	0.486014
Srsf5	serine/arginine-rich splicing factor 5	0.345036
Stra13	stimulated by retinoic acid 13	0.618345
Tpmt	thiopurine methyltransferase	0.591889
Ttll11	tubulin tyrosine ligase-like family member 11	0.52752
Ubb	ubiquitin B	0.444961
Vmn1r139	vomeronasal 1 receptor 139	0.108882
Vta1	Vps20-associated 1 homolog (S. cerevisiae)	0.604714
Zfp58	zinc finger protein 58	0.585657
Zfp68	zinc finger protein 68	0.624663
Znrf2	zinc and ring finger 2	0.604775
Agr3	anterior gradient 3	0.503457
Atp6v0e	ATPase H+ transporting lysosomal V0 subunit E	0.622661
Atp6v1f	ATPase H+ transporting lysosomal V1 subunit F	0.629733
Bloc1s2	biogenesis of lysosomal organelles complex-1 subunit 2	0.435692
Cd36	CD36 antigen	0.478679
Cldnd1	claudin 8	0.372913
Coa7	cytochrome c oxidase assembly factor 7	0.607116
Dnajc5g	DnaJ heat shock protein family (Hsp40) member C5 gamma	0.342057
Flot1	flotillin 1	0.372141
Gm15698	predicted gene 15698	0.473327
Gyg	glycogenin	0.586741
Hn1	hematological and neurological expressed sequence 1	0.617052
Htr5a	5-hydroxytryptamine (serotonin) receptor 5A	0.593818
Ict1	immature colon carcinoma transcript 1	0.574356
Kdelr2	KDEL (Lys-Asp-Glu-Leu) endoplasmic reticulum protein retention receptor 2	0.570356
N4bp2l2	NEDD4 binding protein 2-like 2	0.616814
Pfdn2	prefoldin 2	0.509855
Polr2c	polymerase (RNA) II (DNA directed) polypeptide C	0.646525
Psmf1	proteasome (prosome macropain) inhibitor subunit 1	0.613208
Sat1	spermidine/spermine N1-acetyl transferase 1	0.438476
Sdf2	stromal cell derived factor 2	0.620613
2018-09-02	#N/A	#N/A
Spc24	SPC24 NDC80 kinetochore complex component homolog (S. cerevisiae)	0.417125
Tank	TRAF family member-associated Nf-kappa B activator	0.5523
Thumpd3	THUMP domain containing 3	0.532678
Timm21	tranlocase of inner mitochondrial membrane 21	0.502837
Tmem232	transmembrane protein 232	0.544484
Trim59	tripartite motif-containing 59	0.622662
Txndc2	thioredoxin domain containing 2 (spermatozoa)	0.576879
Upf1	UPF1 regulator of nonsense transcripts homolog (yeast)	0.587031
Zfp600	zinc finger protein 600	0.414054
1110020A21Rik	RIKEN cDNA 1110020A21 gene	0.501209
Anapc15	anaphase prompoting complex C subunit 15	0.5997
Apip	APAF1 interacting protein	0.347928
BC048602	cDNA sequence BC031181	0.47501
Bcl2l10	Bcl2-like 10	0.446181
Eapp	E2F-associated phosphoprotein	0.595795
Gemin7	gem (nuclear organelle) associated protein 7	0.638094
Gm6416	predicted gene 6367	0.421858
Gm839	predicted gene 839	0.632147
Got1	glutamic-oxaloacetic transaminase 1 soluble	0.55463
Izumo1r	IQ motif containing F5	0.651832
Lsm1	LSM1 homolog U6 small nuclear RNA associated (S. cerevisiae)	0.589847
Mllt11	myeloid/lymphoid or mixed-lineage leukemia (trithorax homolog Drosophila); translocated to 11	0.488496
Nr2e1	nuclear receptor subfamily 2 group E member 1	0.595291
Prkrip1	Prkr interacting protein 1 (IL11 inducible)	0.577825
Ptpre	protein tyrosine phosphatase receptor type E	0.543132
Rad1	RAD1 checkpoint DNA exonuclease	0.470455
Raet1d	retinoic acid early transcript delta	0.346647
Sarnp	SAP domain containing ribonucleoprotein	0.449786
Tacc3	transforming acidic coiled-coil containing protein 3	0.633002
Ttll10	tubulin tyrosine ligase-like family member 10	0.499467
Ugt2b38	UDP glucuronosyltransferase 2 family polypeptide B38	0.406709
2210404E10Rik	RIKEN cDNA 2010107E04 gene	0.459785
Adk	adenosine kinase	0.626911
D630033O11Rik	RIKEN cDNA D630033O11 gene	0.432296
Dynlt1c	dynein light chain Tctex-type 1C	0.595097
Efna1	ephrin A1	0.230914
Fau	Finkel-Biskis-Reilly murine sarcoma virus (FBR-MuSV) ubiquitously expressed (fox derived)	0.523178
Gm8787	predicted gene 8579	0.330362
Krt10	keratin 10	0.54105
Map3k6	mitogen-activated protein kinase kinase kinase 6	0.653134
Myeov2	myeloma overexpressed 2	0.621494
Nlrp14	NLR family pyrin domain containing 14	0.51043
Nsmce1	non-SMC element 1 homolog (S. cerevisiae)	0.478175
Rsl24d1	ribosomal L24 domain containing 1	0.617889
3010026O09Rik	RIKEN cDNA 3010026O09 gene	0.623653
9230102K24Rik	RIKEN cDNA 9130409I23 gene	0.366339
Atp6v1g1	ATPase H+ transporting lysosomal V1 subunit G1	0.64107
Eif1	eukaryotic translation initiation factor 1	0.59847
Faim	Fas apoptotic inhibitory molecule	0.537369
Gm11426	predicted gene 11426	0.580625
Gm14139	predicted gene 14139	0.449521
Gm15772	predicted gene 15772	0.533957
Gm29811	predicted gene 2042	0.609767
Hnrnpa0	heterogeneous nuclear ribonucleoprotein A0	0.482169
Mettl7a3	methyltransferase like 7A3	0.576727
Ndufb11	NADH dehydrogenase (ubiquinone) 1 beta subcomplex 11	0.631164
Rpl17	ribosomal protein L17	0.504589
Sod1	superoxide dismutase 1 soluble	0.603519
Tnfaip8	tumor necrosis factor alpha-induced protein 8	0.626278
Tnfsf13b	tumor necrosis factor (ligand) superfamily member 13b	0.511281
Uqcrc2	ubiquinol cytochrome c reductase core protein 2	0.56806
1700019D03Rik	RIKEN cDNA 1700019D03 gene	0.404971
2810002D19Rik	RIKEN cDNA 2810002D19 gene	0.486537
Atp5h	ATP synthase H+ transporting mitochondrial F0 complex subunit D	0.618887
Cox17	cytochrome c oxidase assembly protein 17	0.192328
Dbi	diazepam binding inhibitor	0.625507
Dnajc15	DnaJ heat shock protein family (Hsp40) member C15	0.520874
Emc2	ER membrane protein complex subunit 2	0.47698
Fam84a	family with sequence similarity 84 member A	0.585753
Malat1	metastasis associated lung adenocarcinoma transcript 1 (non-coding RNA)	0.550944
Mrps25	mitochondrial ribosomal protein S25	0.647502
Rab3b	RAB3B member RAS oncogene family	0.643058
Rapsn	receptor-associated protein of the synapse	0.441955
Rpl19	ribosomal protein L19	0.580567
Rps5	ribosomal protein S5	0.437062
Rwdd2a	RWD domain containing 2A	0.400707
Scnm1	sodium channel modifier 1	0.331341
Serpini1	serine (or cysteine) peptidase inhibitor clade I member 1	0.60005
Snrpg	small nuclear ribonucleoprotein polypeptide G	0.551744
Timmdc1	translocase of inner mitochondrial membrane domain containing 1	0.411613
Tomm7	translocase of outer mitochondrial membrane 7 homolog (yeast)	0.464587
AA792892	expressed sequence AA792892	0.29044
C87977	expressed sequence C87977	0.548988
Ccndbp1	cyclin D-type binding-protein 1	0.637948
Exosc1	exosome component 1	0.618229
Lamtor3	late endosomal/lysosomal adaptor MAPK and MTOR activator 3	0.640705
Ncl	nucleolin	0.627993
Nip7	nuclear import 7 homolog (S. cerevisiae)	0.509126
Rpa3	replication protein A3	0.615634
Rpl39l	ribosomal protein L39-like	0.645107
Zcchc17	zinc finger CCHC domain containing 17	0.611747
1110001J03Rik	RIKEN cDNA 1110001J03 gene	0.564575
Atp6v1e1	ATPase H+ transporting lysosomal V1 subunit E1	0.632725
Cd200	CD200 antigen	0.554218
Idh1	isocitrate dehydrogenase 1 (NADP+) soluble	0.427872
Mapkap1	mitogen-activated protein kinase associated protein 1	0.62305
Med11	mediator complex subunit 11	0.551945
Mtmr2	myotubularin related protein 2	0.649194
Ndufc2	NADH dehydrogenase (ubiquinone) 1 subcomplex unknown 2	0.566423
Paip2	polyadenylate-binding protein-interacting protein 2	0.637993
Psmc5	protease (prosome macropain) 26S subunit ATPase 5	0.495566
1810009A15Rik	RIKEN cDNA 1810009A15 gene	0.616241
Commd6	COMM domain containing 6	0.53775
Eef1d	eukaryotic translation elongation factor 1 delta (guanine nucleotide exchange protein)	0.598011
Gng3	guanine nucleotide binding protein (G protein) gamma 3	0.636495
Iqcf1	IQ motif containing F1	0.523824
Lonrf3	LON peptidase N-terminal domain and ring finger 3	0.60774
Lsm7	LSM7 homolog U6 small nuclear RNA associated (S. cerevisiae)	0.605772
Rhd	Rh blood group D antigen	0.394208
Rps20	ribosomal protein S20	0.589797
Tgfb2	transforming growth factor beta 2	0.655401
Tmem167	transmembrane protein 167	0.640174
Dkk1	dickkopf WNT signaling pathway inhibitor 1	0.442227
Dnttip2	deoxynucleotidyltransferase terminal interacting protein 2	0.647758
Lactb2	lactamase beta 2	0.425379
Ly6a	lymphocyte antigen 6 complex locus A	0.282544
Mbl2	mannose-binding lectin (protein C) 2	0.646412
Mkrn2os	McKusick-Kaufman syndrome	0.62326
Ppp2r3c	protein phosphatase 2 regulatory subunit B'' gamma	0.480357
Prss12	protease serine 12 neurotrypsin (motopsin)	0.571713
Psmb6	proteasome (prosome macropain) subunit beta type 6	0.607348
R3hcc1l	R3H domain and coiled-coil containing 1 like	0.602328
Uchl3	ubiquitin carboxyl-terminal esterase L3 (ubiquitin thiolesterase)	0.505319
Zmat2	zinc finger matrin type 2	0.553461
0610010K14Rik	RIKEN cDNA 0610010K14 gene	0.61
Ccdc55	coiled-coil domain containing 53	0.397548
Gm10324	predicted gene 10324	0.355778
Ktn1	kinectin 1	0.650395
Ndufs4	NADH dehydrogenase (ubiquinone) Fe-S protein 4	0.612395
Ormdl1	ORM1-like 1 (S. cerevisiae)	0.611252
Pus3	pseudouridine synthase 3	0.520004
Ap3s1	adaptor-related protein complex 3 sigma 1 subunit	0.546521
Bhlhe41	basic helix-loop-helix family member e41	0.624378
Cd55	CD55 molecule decay accelerating factor for complement	0.644238
Dazap2	DAZ associated protein 2	0.659646
Dld	dihydrolipoamide dehydrogenase	0.646897
H2afv	H2A histone family member V	0.509082
Msmo1	Myb/SANT-like DNA-binding domain containing 3	0.516572
Ndufa8	NADH dehydrogenase (ubiquinone) 1 alpha subcomplex 8	0.639616
Pfdn6	prefoldin 5	0.755642
Vkorc1	vitamin K epoxide reductase complex subunit 1	0.65328
4930579H20Rik	RIKEN cDNA 4930558C23 gene	0.333984
Gm8579	predicted gene 8579	0.330362
Hist1h2aa	histone cluster 1 H2aa	0.467112
Nutf2-ps1	nuclear transport factor 2 pseudogene 1	0.593824
Psmd12	proteasome (prosome macropain) 26S subunit non-ATPase 12	0.554719
Ptpn22	protein tyrosine phosphatase non-receptor type 22 (lymphoid)	0.531559
Supt4a	suppressor of Ty 4A	0.649886
Upp1	uridine phosphorylase 1	0.597992
Zfp534	zinc finger protein 534	0.330314
Zfp708	zinc finger protein 708	0.592458
Mkks	McKusick-Kaufman syndrome	0.62326
Rpl6	ribosomal protein L6	0.499273
Rps6	ribosomal protein S6	0.571804
Ube2t	ubiquitin-conjugating enzyme E2T (putative)	0.659762
Asgr2	asialoglycoprotein receptor 2	0.471235
Cyp2c53-ps	cytochrome P450 family 2 subfamily c polypeptide 53-ps	0.547426
Dpm2	dolichol-phosphate (beta-D) mannosyltransferase 2	0.609527
Ggps1	geranylgeranyl diphosphate synthase 1	0.453222
Inpp4a	inositol polyphosphate-4-phosphatase type I	0.610785
Mllt3	myeloid/lymphoid or mixed-lineage leukemia (trithorax homolog Drosophila); translocated to 3	0.662795
Parl	presenilin associated rhomboid-like	0.662919
Trappc13	trafficking protein particle complex 13	0.477572
Cmc2	COX assembly mitochondrial protein 2	0.657297
Cwc15	CWC15 spliceosome-associated protein	0.617311
E330012B07Rik	RIKEN cDNA E330012B07 gene	0.574944
Igfbp7	insulin-like growth factor binding protein 7	0.520696
Jagn1	jagunal homolog 1	0.637362
Polr3k	polymerase (RNA) III (DNA directed) polypeptide K	0.667218
Psmb2	proteasome (prosome macropain) subunit beta type 2	0.648877
Rasl2-9	RAS-like family 2 locus 9	0.509729
Ttc1	tetratricopeptide repeat domain 1	0.663336
Zscan4d	zinc finger and SCAN domain containing 4D	0.241499
C130060K24Rik	RIKEN cDNA C130060K24 gene	0.631965
Mfap2	microfibrillar-associated protein 2	0.625153
Ssbp2	single-stranded DNA binding protein 2	0.593805
Tuba3b	tubulin alpha 3B	0.498208
Gm2042	predicted gene 2042	0.609767
Gm6578	predicted gene 6578	0.222883
Hist1h2be	histone cluster 1 H2be	0.27317
Morf4l2	mortality factor 4 like 2	0.671522
Mrps16	mitochondrial ribosomal protein S16	0.599334
Setdb2	SET domain bifurcated 2	0.531237
Timm23	translocase of inner mitochondrial membrane 23	0.593223
Tomm6	translocase of outer mitochondrial membrane 6 homolog (yeast)	0.569284
Vps26a	vacuolar protein sorting 26 homolog A (yeast)	0.671565
Zc3h8	zinc finger CCCH type containing 8	0.494725
Daglb	diacylglycerol lipase beta	0.584384
Slc25a31	solute carrier family 25 (mitochondrial carrier; adenine nucleotide translocator) member 31	0.656029
Taf12	TAF12 RNA polymerase II TATA box binding protein (TBP)-associated factor	0.641765
Tomm34	translocase of outer mitochondrial membrane 34	0.636677
Armc12	armadillo repeat containing 12	0.514658
Ccnh	cyclin H	0.415324
Eif4e2	eukaryotic translation initiation factor 4E member 2	0.472937
Haus1	HAUS augmin-like complex subunit 1	0.218011
Prr32	proline rich 13	0.624357
Spry1	sprouty homolog 1 (Drosophila)	0.574153
Atad1	ATPase family AAA domain containing 1	0.661667
Bclaf1	BCL2-associated transcription factor 1	0.597647
Cnbp	cellular nucleic acid binding protein	0.669423
Timm13	translocase of inner mitochondrial membrane 13	0.628179
Cmc1	COX assembly mitochondrial protein 1	0.641424
H2-T10	histocompatibility 2 T region locus 10	0.593264
Hp	haptoglobin	0.461052
Pqbp1	polyglutamine binding protein 1	0.512123
Snapc5	small nuclear RNA activating complex polypeptide 5	0.628157
Tmem107	transmembrane protein 107	0.567495
Tsn	translin	0.629818
1700023L04Rik	RIKEN cDNA 1700021F05 gene	0.275971
Oas1d	2'-5' oligoadenylate synthetase 1D	0.660365
Psenen	presenilin enhancer 2 homolog (C. elegans)	0.667679
Snrpd1	small nuclear ribonucleoprotein D1	0.672007
Anapc10	anaphase promoting complex subunit 10	0.631955
Fabp5	fatty acid binding protein 5 epidermal	0.638022
Pigc	phosphatidylinositol glycan anchor biosynthesis class C	0.629893
Unc50	unc-50 homolog (C. elegans)	0.669063
Ralbp1	ralA binding protein 1	0.664515
Gm4566	predicted gene 3604	0.389126
Nmd3	NMD3 homolog (S. cerevisiae)	0.590362
Rps9	ribosomal protein S9	0.652213
Ubc	ubiquitin C	0.671662
Cox5b	cytochrome c oxidase subunit Vb	0.631742
Calb1	calbindin 1	0.575706
Mea1	male enhanced antigen 1	0.667619
Mrpl50	mitochondrial ribosomal protein L50	0.598865
Cyp7b1	cytochrome P450 family 7 subfamily b polypeptide 1	0.4436
Gm11665	predicted gene 11487	0.379195
Immp1l	IMP1 inner mitochondrial membrane peptidase-like (S. cerevisiae)	0.605555
Psmc2	proteasome (prosome macropain) 26S subunit ATPase 2	0.639681
Tnip3	TNFAIP3 interacting protein 3	0.538484
Ube2i	ubiquitin-conjugating enzyme E2I	0.664365
Ankrd49	ankyrin repeat domain 49	0.595345
Dnajc9	DnaJ heat shock protein family (Hsp40) member C9	0.612312
Rpf1	ribosome production factor 1 homolog (S. cerevisiae)	0.551034
Ccdc90b	coiled-coil domain containing 90B	0.624856
Cmtm2a	CKLF-like MARVEL transmembrane domain containing 2A	0.449119
H2afz	H2A histone family member Z	0.523301
Mcee	methylmalonyl CoA epimerase	0.628912
Rbbp7	retinoblastoma binding protein 7	0.665577
4930500J02Rik	RIKEN cDNA 4930405A21 gene	0.31767
Efcab14	EF-hand calcium binding domain 14	0.664392
Gm5134	predicted gene 5134	0.639264
Mrps7	mitchondrial ribosomal protein S7	0.657179
Srsf10	serine/arginine-rich splicing factor 10	0.634632
Usp4	ubiquitin specific peptidase 4 (proto-oncogene)	0.646936
2810474O19Rik	RIKEN cDNA 2810474O19 gene	0.684957
E330021D16Rik	RIKEN cDNA E330021D16 gene	0.591009
Fam45a	family with sequence similarity 45 member A	0.530299
Gstt2	glutathione S-transferase theta 2	0.510911
Kin	antigenic determinant of rec-A protein	0.537217
Magohb	mago homolog B exon junction complex core component	0.531154
1700116B05Rik	RIKEN cDNA 1700034K08 gene	0.581436
2700060E02Rik	RIKEN cDNA 2700060E02 gene	0.665887
Gm6367	predicted gene 6367	0.421858
Gnb1	guanine nucleotide binding protein (G protein) beta 1	0.647683
Nt5c3	5'-nucleotidase cytosolic III	0.517748
1700034K08Rik	RIKEN cDNA 1700034K08 gene	0.581436
Rps19bp1	ribosomal protein S19 binding protein 1	0.608908
Aptx	aprataxin	0.635206
Tmco1	transmembrane and coiled-coil domains 1	0.627972
Dda1	DET1 and DDB1 associated 1	0.617587
Gm4224	predicted gene 3604	0.389126
Gstm5	glutathione S-transferase mu 5	0.62781
Rps8	ribosomal protein S8	0.435423
U2af1	U2 small nuclear ribonucleoprotein auxiliary factor (U2AF) 1	0.465722
Chmp2a	charged multivesicular body protein 2A	0.56125
Iqcf5	IQ motif containing F5	0.651832
Mitd1	MIT microtubule interacting and transport domain containing 1	0.493715
Mon1a	MON1 homolog A (yeast)	0.500147
Hmgb1	high mobility group box 1	0.64983
Mrpl34	mitochondrial ribosomal protein L34	0.686177
Snhg18	small nucleolar RNA host gene 18	0.388636
Cox7c	cytochrome c oxidase subunit VIIc	0.294135
Uqcrq	ubiquinol-cytochrome c reductase complex III subunit VII	0.662096
Ndufaf2	NADH dehydrogenase (ubiquinone) 1 alpha subcomplex assembly factor 2	0.643302
Atg10	autophagy related 10	0.563447
Pcna	proliferating cell nuclear antigen	0.618114
Cct3	chaperonin containing Tcp1 subunit 3 (gamma)	0.641406
Dcpp3	demilune cell and parotid protein 3	0.326282
Rnf32	ring finger protein 32	0.576554
Vapa	vesicle-associated membrane protein associated protein A	0.671
Gm13023	predicted gene 13023	0.590139
Gm1965	predicted gene 1965	0.675672
Mtrf1	mitochondrial translational release factor 1	0.585331
Osgepl1	O-sialoglycoprotein endopeptidase-like 1	0.617639
Psmc1	protease (prosome macropain) 26S subunit ATPase 1	0.596236
Zfp57	zinc finger protein 57	0.669185
1110032A03Rik	RIKEN cDNA 1110032A03 gene	0.480098
Rpl18a	ribosomal protein L18A	0.468036
Tmc5	transmembrane channel-like gene family 5	0.633851
4933408N05Rik	RIKEN cDNA 4933408N05 gene	0.637755
Dnase1l3	deoxyribonuclease 1-like 3	0.56739
E330011O21Rik	dual-specificity tyrosine-(Y)-phosphorylation regulated kinase 1a	0.599161
Minos1	mitochondrial inner membrane organizing system 1	0.667181
Olfm1	olfactomedin 1	0.522895
Sft2d1	SFT2 domain containing 1	0.52604
Uqcc2	ubiquinol-cytochrome c reductase complex assembly factor 2	0.563138
Mrpl23	mitochondrial ribosomal protein L23	0.499754
Tmem70	transmembrane protein 70	0.672601
Nsun3	NOL1/NOP2/Sun domain family member 3	0.350042
Rps16	ribosomal protein S16	0.579593
Xrcc4	X-ray repair complementing defective repair in Chinese hamster cells 4	0.626727
2610524H06Rik	RIKEN cDNA 2610524H06 gene	0.669324
Kif18a	kinesin family member 18A	0.646301
Tmed10	transmembrane emp24-like trafficking protein 10 (yeast)	0.697831
Tomm22	translocase of outer mitochondrial membrane 22 homolog (yeast)	0.690631
Hint1	histidine triad nucleotide binding protein 1	0.696693
Olfr878	olfactory receptor 878	0.0628889
Sec61g	SEC61 gamma subunit	0.584045
Dtymk	deoxythymidylate kinase	0.663048
Gtf2h2	general transcription factor II H polypeptide 2	0.583381
Cyp2b13	cytochrome P450 family 2 subfamily b polypeptide 13	0.517034
Bnip1	BCL2/adenovirus E1B interacting protein 1	0.658271
Crb1	crumbs family member 1 photoreceptor morphogenesis associated	0.600204
Snx12	sorting nexin 12	0.55422
BC002163	cDNA sequence BC002163	0.694655
Pan3	PAN3 polyA specific ribonuclease subunit homolog (S. cerevisiae)	0.696937
Ccl25	chemokine (C-C motif) ligand 25	0.327283
Epb4.1l4a	enhancer of yellow 2 homolog (Drosophila)	0.57335
Znrd1	zinc ribbon domain containing 1	0.578675
Bbs7	Bardet-Biedl syndrome 7 (human)	0.499044
Fam162a	family with sequence similarity 162 member A	0.671389
Cpsf4l	cleavage and polyadenylation specific factor 4-like	0.705105
Lef1	lymphoid enhancer binding factor 1	0.630867
Popdc2	popeye domain containing 2	0.51121
Gm6787	predicted gene 6787	0.340211
Denr	density-regulated protein	0.458048
2018-03-02	#N/A	#N/A
Swi5	SWI5 recombination repair homolog (yeast)	0.635743
Spa17	sperm autoantigenic protein 17	0.33847
Gabarapl2	gamma-aminobutyric acid (GABA) A receptor-associated protein-like 2	0.635441
Gm12657	predicted gene 12657	0.383187
Lmo1	LIM domain only 1	0.700061
Rpl21	ribosomal protein L21	0.365259
Atp5o	ATP synthase H+ transporting mitochondrial F1 complex O subunit	0.496309
Prl8a2	prolactin family 8 subfamily a member 2	0.519287
Alg13	asparagine-linked glycosylation 13	0.666588
Idh3a	isocitrate dehydrogenase 3 (NAD+) alpha	0.65331
Tbp	TATA box binding protein	0.670818
Zfp442	zinc finger protein 442	0.631452
Gng5	guanine nucleotide binding protein (G protein) gamma 5	0.594355
Haus8	4HAUS augmin-like complex subunit 8	0.239924
Cfap36	centrin 3	0.523661
Pbdc1	polysaccharide biosynthesis domain containing 1	0.54862
Cenph	centromere protein H	0.693403
Mrpl15	mitochondrial ribosomal protein L15	0.609909
Mrpl24	mitochondrial ribosomal protein L24	0.592991
Park7	Parkinson disease (autosomal recessive early onset) 7	0.669302
Sec62	SEC62 homolog (S. cerevisiae)	0.668043
Pfn4	profilin family member 4	0.443077
Lancl1	LanC (bacterial lantibiotic synthetase component C)-like 1	0.623533
Zbtb21	zinc finger and BTB domain containing 21	0.678728
Nat2	N-acetyltransferase 2 (arylamine N-acetyltransferase)	0.247574
Atraid	all-trans retinoic acid induced differentiation factor	0.630716
Dppa1	developmental pluripotency associated 1	0.616124
Gm19583	predicted gene 19583	0.326399
Ppip5k2	diphosphoinositol pentakisphosphate kinase 2	0.706704
Fkbpl	FK506 binding protein-like	0.697606
Kif2a	kinesin family member 2A	0.694731
Cpa1	carboxypeptidase A1 pancreatic	0.634545
Zfp955b	zinc finger protein 955B	0.703891
Ccdc59	coiled-coil domain containing 59	0.672462
2410141K09Rik	RIKEN cDNA 2410141K09 gene	0.45677
Fam50a	family with sequence similarity 50 member A	0.401708
Mis18a	MIS18 kinetochore protein homolog A (S. pombe)	0.701256
Tm2d1	TM2 domain containing 1	0.673099
Zfyve21	zinc finger FYVE domain containing 21	0.672748
Atp5g3	ATP synthase H+ transporting mitochondrial F0 complex subunit C3 (subunit 9)	0.531994
Rabl2	RAB member RAS oncogene family-like 2	0.286018
Dicer1	dicer 1 ribonuclease type III	0.70414
Sssca1	Sjogren's syndrome/scleroderma autoantigen 1 homolog (human)	0.70487
Aamdc	adipogenesis associated Mth938 domain containing	0.437881
Esd	esterase D/formylglutathione hydrolase	0.551345
Mad2l1bp	MAD2L1 binding protein	0.599776
Pcbd2	pterin 4 alpha carbinolamine dehydratase/dimerization cofactor of hepatocyte nuclear factor 1 alpha (TCF1) 2	0.701934
Cdk1	cyclin-dependent kinase 1	0.659343
4933432K03Rik	RIKEN cDNA 4933408N05 gene	0.637755
Arl6	ADP-ribosylation factor-like 6	0.531675
Dsn1	DSN1 homolog MIS12 kinetochore complex component	0.710774
Pin1rt1	protein (peptidyl-prolyl cis/trans isomerase) NIMA-interacting 1 retrogene 1	0.682862
Tsacc	TSSK6 activating co-chaperone	0.620367
Cd69	CD69 antigen	0.518223
Mpc2	mitochondrial pyruvate carrier 2	0.587712
Elovl1	elongation of very long chain fatty acids (FEN1/Elo2 SUR4/Elo3 yeast)-like 1	0.630595
Zc3h6	zinc finger CCCH type containing 6	0.718143
Brf2	BRF2 RNA polymerase III transcription initiation factor 50kDa subunit	0.682872
Noto	notochord homolog (Xenopus laevis)	0.653059
Tmem114	transmembrane protein 107	0.567495
Pdss2	prenyl (solanesyl) diphosphate synthase subunit 2	0.456973
Tma16	translation machinery associated 16 homolog (S. cerevisiae)	0.40696
Ltc4s	leukotriene C4 synthase	0.674895
Prr13	proline rich 13	0.624357
Arid5b	AT rich interactive domain 5B (MRF1-like)	0.704189
Atp5f1	ATP synthase H+ transporting mitochondrial F0 complex subunit B1	0.686133
Dll3	delta-like 3 (Drosophila)	0.473278
Auh	AU RNA binding protein/enoyl-coenzyme A hydratase	0.705554
Eed	embryonic ectoderm development	0.668896
Fam229b	family with sequence similarity 229 member B	0.635943
Zkscan6	zinc finger with KRAB and SCAN domains 6	0.66114
Ift22	interferon induced transmembrane protein 6	0.383676
Uchl1	ubiquitin carboxy-terminal hydrolase L1	0.712303
Adh5	alcohol dehydrogenase 5 (class III) chi polypeptide	0.656061
Srsf3	serine/arginine-rich splicing factor 3	0.694029
Cep55	centrosomal protein 55	0.698684
Orc4	origin recognition complex subunit 4	0.667526
Capza1	capping protein (actin filament) muscle Z-line alpha 1	0.648487
Exosc7	exosome component 7	0.640722
Rps15a-ps6	ribosomal protein S15A pseudogene 6	0.472744
Cbx1	chromobox 1	0.577358
Zfp959	zinc finger protein 959	0.469693
Miox	myo-inositol oxygenase	0.703562
Pkm	pyruvate kinase muscle	0.539744
Rsrc2	arginine/serine-rich coiled-coil 2	0.576962
Blzf1	basic leucine zipper nuclear factor 1	0.617675
Brk1	BRICK1 SCAR/WAVE actin-nucleating complex subunit	0.714393
Timm10b	translocase of inner mitochondrial membrane 10B	0.680957
Ankrd66	ankyrin repeat domain 66	0.463252
Aimp1	aminoacyl tRNA synthetase complex-interacting multifunctional protein 1	0.354179
Gm14023	predicted gene 14023	0.507103
Txnl4a	thioredoxin-like 4A	0.671195
Psg16	pregnancy specific glycoprotein 16	0.52871
Med28	mediator complex subunit 28	0.702549
Rpp14	ribonuclease P 14 subunit	0.628767
Ska1	spindle and kinetochore associated complex subunit 1	0.646767
Tgds	TDP-glucose 4 6-dehydratase	0.653087
Vrk1	vaccinia related kinase 1	0.611775
Gm11487	predicted gene 11487	0.379195
Vma21	VMA21 vacuolar H+-ATPase homolog (S. cerevisiae)	0.698052
C8b	complement component 8 beta polypeptide	0.691801
A530046M15Rik	RIKEN cDNA A330093E20 gene	0.708337
Psmb3	proteasome (prosome macropain) subunit beta type 3	0.413732
Rad18	RAD18 E3 ubiquitin protein ligase	0.56998
Spam1	sperm adhesion molecule 1	0.647628
Prrg1	proline rich Gla (G-carboxyglutamic acid) 1	0.678924
Ndufa11	NADH dehydrogenase (ubiquinone) 1 alpha subcomplex 11	0.581069
Plekhh3	pleckstrin homology domain containing family H (with MyTH4 domain) member 3	0.623918
Cdc42	cell division cycle 42	0.72396
Rpl39	ribosomal protein L39	0.720563
Atpif1	ATPase inhibitory factor 1	0.721695
Hspe1	heat shock protein 1 (chaperonin 10)	0.704087
Tmem14a	transmembrane protein 14A	0.587705
Nlrp4b	NLR family pyrin domain containing 4B	0.696632
Cct8	chaperonin containing Tcp1 subunit 8 (theta)	0.590501
Gm1943	predicted gene 17751	0.437808
Hist3h2a	histone cluster 3 H2a	0.411716
Syf2	SYF2 homolog RNA splicing factor (S. cerevisiae)	0.721329
Gm3259	predicted gene 3259	0.410977
Atp5c1	ATP synthase H+ transporting mitochondrial F1 complex gamma polypeptide 1	0.475969
Idh3g	isocitrate dehydrogenase 3 (NAD+) gamma	0.26134
Trappc1	trafficking protein particle complex 1	0.707579
Rrp15	ribosomal RNA processing 15 homolog (S. cerevisiae)	0.630108
Gtf2f2	general transcription factor IIF polypeptide 2	0.675094
Olfr214	olfactory receptor 214	0.414919
Dctd	dCMP deaminase	0.655301
Gm14635	predicted gene 14635	0.696188
Tmem171	transmembrane protein 171	0.629636
Vamp3	vesicle-associated membrane protein 3	0.683185
Zfp655	zinc finger protein 655	0.700411
Atp5l	ATP synthase H+ transporting mitochondrial F0 complex subunit G	0.642944
Hnf4aos	hepatic nuclear factor 4 alpha opposite strand	0.469784
Lin52	lin-52 homolog (C. elegans)	0.695898
Pts	6-pyruvoyl-tetrahydropterin synthase	0.462662
Ube2b	ubiquitin-conjugating enzyme E2B	0.726213
Yaf2	YY1 associated factor 2	0.692326
Alkbh7	alkB homolog 7	0.648554
Tmem55a	transmembrane protein 55A	0.682256
Mdh1	malate dehydrogenase 1 NAD (soluble)	0.680616
Angel2	angel homolog 2 (Drosophila)	0.724447
Hcfc1r1	host cell factor C1 regulator 1 (XPO1-dependent)	0.713621
Clec10a	C-type lectin domain family 10 member A	0.676813
Kpna3	karyopherin (importin) alpha 3	0.710747
Gm14295	predicted gene 14295	0.63001
Spcs2	signal peptidase complex subunit 2 homolog (S. cerevisiae)	0.722134
Nrsn1	neurensin 1	0.538994
Acot10	acyl-CoA thioesterase 10	0.383107
Timm8a2	translocase of inner mitochondrial membrane 8A2	0.639059
2610306M01Rik	RIKEN cDNA 2610306M01 gene	0.590758
Etv1	ets variant 1	0.698331
Dguok	deoxyguanosine kinase	0.538843
Psma3	proteasome (prosome macropain) subunit alpha type 3	0.416815
Snrpd3	small nuclear ribonucleoprotein D3	0.374381
Gm8013	predicted gene 7073	0.247234
Vps29	vacuolar protein sorting 29 (S. pombe)	0.724316
Gm10745	predicted gene 10745	0.596594
Ergic2	ERGIC and golgi 2	0.606038
Gm10364	predicted pseudogene 10364	0.611499
Golga7	golgi autoantigen golgin subfamily a 7	0.712051
Srp54b	signal recognition particle 54B	0.705327
Gm12338	predicted gene 12338	0.727837
Timm8a1	translocase of inner mitochondrial membrane 8A1	0.634684
Pafah1b3	platelet-activating factor acetylhydrolase isoform 1b subunit 3	0.629448
Gm6792	predicted gene 6792	0.653693
Hist1h2bk	histone cluster 1 H2bk	0.460962
Ssu72	Ssu72 RNA polymerase II CTD phosphatase homolog (yeast)	0.671298
Stard3nl	STARD3 N-terminal like	0.711132
Fam72a	family with sequence similarity 72 member A	0.66049
Hilpda	hypoxia inducible lipid droplet associated	0.630632
Oard1	O-acyl-ADP-ribose deacylase 1	0.714027
Rrnad1	ribosomal RNA adenine dimethylase domain containing 1	0.512703
9330102E08Rik	RIKEN cDNA 9330102E08 gene	0.634231
Ost4	oligosaccharyltransferase 4 homolog (S. cerevisiae)	0.678561
Uso1	USO1 vesicle docking factor	0.706245
Gm10778	predicted gene 10778	0.379074
Dpep3	dipeptidase 3	0.690266
1110008L16Rik	RIKEN cDNA 1110008L16 gene	0.511104
Mrpl13	mitochondrial ribosomal protein L13	0.567957
Myl12b	myosin light chain 12B regulatory	0.614726
Ppid	peptidylprolyl isomerase D (cyclophilin D)	0.603013
Fam107b	family with sequence similarity 107 member B	0.730975
Stk31	serine threonine kinase 31	0.682116
Ube2f	ubiquitin-conjugating enzyme E2F (putative)	0.666236
Epb4.1l3	enhancer of yellow 2 homolog (Drosophila)	0.57335
Gabrr3	gamma-aminobutyric acid (GABA) receptor rho 3	0.603138
Apool	apolipoprotein O-like	0.350081
Gm10012	predicted pseudogene 10012	0.702178
Mrpl1	mitochondrial ribosomal protein L1	0.593667
Aspm	asp (abnormal spindle)-like microcephaly associated (Drosophila)	0.743679
Figla	folliculogenesis specific basic helix-loop-helix	0.665158
Rab8a	RAB8A member RAS oncogene family	0.655604
Il7	interleukin 7	0.689757
Coa4	cytochrome c oxidase assembly factor 4	0.604855
Txn1	thioredoxin 1	0.667222
Spin1	spindlin 1	0.644949
Uqcr10	ubiquinol-cytochrome c reductase complex III subunit X	0.72475
Ccnb1ip1	cyclin B1 interacting protein 1	0.146694
C87499	expressed sequence C87499	0.741684
Ccdc3	coiled-coil domain containing 3	0.662681
Lrrc17	leucine rich repeat containing 17	0.723383
Gm6251	predicted gene 6083	0.477585
Xrcc5	X-ray repair complementing defective repair in Chinese hamster cells 5	0.652832
2018-09-07	#N/A	#N/A
Kbtbd3	kelch repeat and BTB (POZ) domain containing 3	0.594177
Zfp943	zinc finger prtoein 943	0.651201
Idua	iduronidase alpha-L-	0.711017
Tesc	tescalcin	0.713864
Ndufa6	NADH dehydrogenase (ubiquinone) 1 alpha subcomplex 6 (B14)	0.708257
Mipep	mitochondrial intermediate peptidase	0.629468
Lpcat2	lysophosphatidylcholine acyltransferase 2	0.66969
Mrpl51	mitochondrial ribosomal protein L51	0.700814
Polr2h	polymerase (RNA) II (DNA directed) polypeptide H	0.376127
2010002M12Rik	RIKEN cDNA 1810058I24 gene	0.754664
Copz2	coatomer protein complex subunit zeta 2	0.628282
Nop10	NOP10 ribonucleoprotein	0.739373
Nol12	nucleolar protein 12	0.720623
Mrpl47	mitochondrial ribosomal protein L47	0.677849
Cfap97	centrin 3	0.523661
Rhno1	RAD9-HUS1-RAD1 interacting nuclear orphan 1	0.723642
Pigu	phosphatidylinositol glycan anchor biosynthesis class U	0.624678
Chn1	chimerin 1	0.712788
Srfbp1	serum response factor binding protein 1	0.646413
Actb	actin beta	0.742787
Satl1	spermidine/spermine N1-acetyl transferase-like 1	0.569816
Naca	nascent polypeptide-associated complex alpha polypeptide	0.330376
Speer4a	spermatogenesis associated glutamate (E)-rich protein 4A	0.563643
Ccdc174	coiled-coil domain containing 174	0.522306
Lztfl1	leucine zipper transcription factor-like 1	0.693576
Gpx6	glutathione peroxidase 6	0.705252
Znhit1	zinc finger HIT domain containing 1	0.443572
Tubb5	tubulin beta 5 class I	0.7236
Zbtb8os	zinc finger and BTB domain containing 8 opposite strand	0.454777
Ranbp1	RAN binding protein 1	0.470354
l7Rn6	lethal Chr 7 Rinchik 6	0.714168
Tbcb	tubulin folding cofactor B	0.618485
Opalin	oligodendrocytic myelin paranodal and inner loop protein	0.653232
Lamtor2	late endosomal/lysosomal adaptor MAPK and MTOR activator 2	0.462684
Trappc3l	trafficking protein particle complex 3 like	0.660126
Lin37	lin-37 homolog (C. elegans)	0.495542
4930405A21Rik	RIKEN cDNA 4930405A21 gene	0.31767
Gm11974	predicted gene 11974	0.32195
1190007I07Rik	RIKEN cDNA 1190007I07 gene	0.664072
Rrh	retinal pigment epithelium derived rhodopsin homolog	0.616036
Tuba3a	tubulin alpha 3A	0.74594
Ppp2r2b	protein phosphatase 2 regulatory subunit B beta	0.744556
Rnf113a1	ring finger protein 113A1	0.355813
Cklf	chemokine-like factor	0.459976
Snrpc	U1 small nuclear ribonucleoprotein C	0.610131
Cops3	COP9 signalosome subunit 3	0.603401
Sugct	succinyl-CoA glutarate-CoA transferase	0.534904
Tbca	tubulin cofactor A	0.726951
Cops6	COP9 signalosome subunit 6	0.625232
Gm904	predicted gene 904	0.559081
Ptbp2	polypyrimidine tract binding protein 2	0.731009
Nthl1	nth (endonuclease III)-like 1 (E.coli)	0.543825
Mettl4	methyltransferase like 4	0.597617
Htra4	HtrA serine peptidase 4	0.693674
Mthfs	5 10-methenyltetrahydrofolate synthetase	0.705375
Zfp51	zinc finger protein 51	0.704367
Esco1	establishment of sister chromatid cohesion N-acetyltransferase 1	0.755103
Ribc1	RIB43A domain with coiled-coils 1	0.580294
Rab9	RAB9 member RAS oncogene family	0.725082
Exosc3	exosome component 3	0.689751
Mrps10	mitochondrial ribosomal protein S10	0.504418
Fgf7	fibroblast growth factor 7	0.484615
Cpb2	carboxypeptidase B2 (plasma)	0.644865
Gm5141	predicted gene 5141	0.672632
2610203C22Rik	RIKEN cDNA 2610203C22 gene	0.407257
Ptpro	protein tyrosine phosphatase receptor type O	0.689628
C530044C16Rik	RIKEN cDNA C530044C16 gene	0.477397
Arl3	ADP-ribosylation factor-like 3	0.655745
Fkbp2	FK506 binding protein 2	0.544108
Tex35	testis expressed 35	0.44484
Lzic	leucine zipper and CTNNBIP1 domain containing	0.593203
Lin7c	lin-7 homolog C (C. elegans)	0.701705
Jam3	junction adhesion molecule 3	0.625977
Fcf1	FCF1 rRNA processing protein	0.302056
Tax1bp3	Tax1 (human T cell leukemia virus type I) binding protein 3	0.697042
Fnbp4	formin binding protein 4	0.719734
Kxd1	KxDL motif containing 1	0.642788
Bmp5	bone morphogenetic protein 5	0.713791
Dtwd1	DTW domain containing 1	0.522612
Cdk2ap2	CDK2-associated protein 2	0.760271
Ccdc62	coiled-coil domain containing 62	0.737025
Rnaset2b	ribonuclease T2B	0.760279
Fopnl	Fgfr1op N-terminal like	0.691503
6720468P15Rik	RIKEN cDNA 5730507C01 gene	0.386144
Crcp	calcitonin gene-related peptide-receptor component protein	0.597087
Epsti1	epithelial stromal interaction 1 (breast)	0.702371
Pomp	proteasome maturation protein	0.733281
Ube2a	ubiquitin-conjugating enzyme E2A	0.739852
Sdhaf2	succinate dehydrogenase complex assembly factor 2	0.717394
Atp6ap2	ATPase H+ transporting lysosomal accessory protein 2	0.687261
Hmgn1	high mobility group nucleosomal binding domain 1	0.76162
Siva1	SIVA1 apoptosis-inducing factor	0.63072
4930564B18Rik	RIKEN cDNA 4930558C23 gene	0.333984
Accsl	1-aminocyclopropane-1-carboxylate synthase (non-functional)-like	0.759527
Cyb5b	cytochrome b5 type B	0.733976
Hnrnpu	heterogeneous nuclear ribonucleoprotein U	0.75275
Pak7	p21 protein (Cdc42/Rac)-activated kinase 7	0.726487
Tmem205	transmembrane protein 205	0.437717
Hbq1a	hemoglobin theta 1A	0.24584
Zfp639	zinc finger protein 639	0.626497
2410012M07Rik	RIKEN cDNA 2310069G16 gene	0.402779
Mrps21	mitochondrial ribosomal protein S21	0.735859
Ndufb8	NADH dehydrogenase (ubiquinone) 1 beta subcomplex 8	0.457851
Gm13752	predicted gene 13752	0.722611
Pecr	peroxisomal trans-2-enoyl-CoA reductase	0.762422
Gm11413	predicted gene 11413	0.659232
Ccdc53	coiled-coil domain containing 53	0.397548
Sdhc	succinate dehydrogenase complex subunit C integral membrane protein	0.738847
Trappc5	trafficking protein particle complex 5	0.732665
Speer5-ps1	spermatogenesis associated glutamate (E)-rich protein 5 pseudogene 1	0.754704
Pdcd10	programmed cell death 10	0.587311
Srp9	signal recognition particle 9	0.751853
Aimp2	aminoacyl tRNA synthetase complex-interacting multifunctional protein 2	0.61717
Mrpl45	mitochondrial ribosomal protein L45	0.673555
1810058I24Rik	RIKEN cDNA 1810058I24 gene	0.754664
Fam210a	family with sequence similarity 210 member A	0.756828
Fam96a	family with sequence similarity 96 member A	0.688729
Nras	neuroblastoma ras oncogene	0.708541
Gkap1	G kinase anchoring protein 1	0.723381
Batf3	basic leucine zipper transcription factor ATF-like 3	0.514565
Capza2	capping protein (actin filament) muscle Z-line alpha 2	0.729458
Dpcd	deleted in primary ciliary dyskinesia	0.618039
Rbm8a	RNA binding motif protein 8a	0.691606
Hist1h2bh	histone cluster 1 H2bh	0.342853
Coa3	cytochrome C oxidase assembly factor 3	0.533016
1110019D14Rik	RIKEN cDNA 1110019D14 gene	0.609567
Magea10	melanoma antigen family A 10	0.720905
I830077J02Rik	RIKEN cDNA I830077J02 gene	0.218831
Med8	mediator complex subunit 8	0.727084
Nlrp5	NLR family pyrin domain containing 5	0.761372
Mtcp1	mature T cell proliferation 1	0.751225
Szrd1	SUZ RNA binding domain containing 1	0.703282
Tyw5	tRNA-yW synthesizing protein 5	0.67768
Cul1	cullin 1	0.770691
Pcnxl4	pecanex-like 4 (Drosophila)	0.717514
Tprg	transformation related protein 63 regulated	0.626773
Eif3e	eukaryotic translation initiation factor 3 subunit E	0.550327
Tmem120a	transmembrane protein 120A	0.554331
Golt1b	golgi transport 1B	0.643824
Hist2h2aa1	histone cluster 2 H2aa1	0.617062
Ece2	endothelin converting enzyme 2	0.679265
Pias1	protein inhibitor of activated STAT 1	0.75248
A430046D13Rik	RIKEN cDNA A330093E20 gene	0.708337
Emc6	ER membrane protein complex subunit 6	0.768359
Lsm2	LSM2 homolog U6 small nuclear RNA associated (S. cerevisiae)	0.75578
Eif3m	eukaryotic translation initiation factor 3 subunit M	0.653077
Ostc	oligosaccharyltransferase complex subunit	0.724328
Dnaja1	DnaJ heat shock protein family (Hsp40) member A1	0.658072
2810403D21Rik	RIKEN cDNA 2810403D21 gene	0.622929
Pinx1	PIN2/TERF1 interacting telomerase inhibitor 1	0.686024
Eif6	eukaryotic translation initiation factor 6	0.735965
Zfp791	zinc finger protein 791	0.644373
Fbp2	fructose bisphosphatase 2	0.495268
Mthfsl	5 10-methenyltetrahydrofolate synthetase	0.705375
Zfp930	zinc finger protein 930	0.739869
Ncoa3	nuclear receptor coactivator 3	0.760557
Fam188a	family with sequence similarity 188 member A	0.742626
Asz1	ankyrin repeat SAM and basic leucine zipper domain containing 1	0.697779
Etfb	electron transferring flavoprotein beta polypeptide	0.639328
Ndufs6	NADH dehydrogenase (ubiquinone) Fe-S protein 6	0.630796
Thoc7	THO complex 7 homolog (Drosophila)	0.662447
Znhit3	zinc finger HIT type 3	0.682109
Rfesd	Rieske (Fe-S) domain containing	0.655837
Higd2a	HIG1 domain family member 2A	0.760799
Naa10	N(alpha)-acetyltransferase 10 NatA catalytic subunit	0.54795
Impa2	inositol (myo)-1(or 4)-monophosphatase 2	0.552087
Cebpzos	CDK2-associated protein 2	0.760271
Rce1	RCE1 homolog prenyl protein peptidase (S. cerevisiae)	0.708947
Cml2	camello-like 2	0.729983
Scamp1	secretory carrier membrane protein 1	0.693452
Hirip3	HIRA interacting protein 3	0.76412
Chchd1	coiled-coil-helix-coiled-coil-helix domain containing 1	0.741913
Pfdn5	prefoldin 5	0.755642
Mrpl41	mitochondrial ribosomal protein L41	0.704456
A930031H19Rik	RIKEN cDNA A630095E13 gene	0.432173
Gdf9	growth differentiation factor 9	0.7308
Kbtbd8	kelch repeat and BTB (POZ) domain containing 8	0.76641
Susd3	sushi domain containing 3	0.739488
2700049A03Rik	RIKEN cDNA 2700049A03 gene	0.774401
Bloc1s1	biogenesis of lysosomal organelles complex-1 subunit 1	0.638911
Rpl22l1	ribosomal protein L22 like 1	0.68712
Mfap1b	microfibrillar-associated protein 1B	0.756874
Gstm6	glutathione S-transferase mu 6	0.613588
Skap1	src family associated phosphoprotein 1	0.755748
Xlr4a	X-linked lymphocyte-regulated 4A	0.71248
Nexn	nexilin	0.778916
Flad1	flavin adenine dinucleotide synthetase 1	0.621829
Mrps28	mitochondrial ribosomal protein S28	0.728004
Zfp81	zinc finger protein 81	0.694069
Rwdd1	RWD domain containing 1	0.557725
Cd9	CD9 antigen	0.773143
Mettl15	methyltransferase like 15	0.595931
Rasa4	RAS p21 protein activator 4	0.782781
Scd3	stearoyl-coenzyme A desaturase 3	0.695547
Ddx24	DEAD (Asp-Glu-Ala-Asp) box polypeptide 24	0.782342
AI463170	anterior gradient 3	0.503457
Cox19	cytochrome c oxidase assembly protein 19	0.608634
Romo1	reactive oxygen species modulator 1	0.660434
Phax	phosphorylated adaptor for RNA export	0.710948
Ing1	inhibitor of growth family member 1	0.774386
Gm19705	predicted gene 19705	0.679084
Deb1	differentially expressed in B16F10 1	0.751056
Terf1	telomeric repeat binding factor 1	0.732176
A330093E20Rik	RIKEN cDNA A330093E20 gene	0.708337
Fmr1nb	fragile X mental retardation 1 neighbor	0.477804
Gadd45gip1	growth arrest and DNA-damage-inducible gamma interacting protein 1	0.783818
Lect2	leukocyte cell-derived chemotaxin 2	0.231185
Dera	deoxyribose-phosphate aldolase (putative)	0.623403
Use1	unconventional SNARE in the ER 1 homolog (S. cerevisiae)	0.678709
Dnajb6	DnaJ heat shock protein family (Hsp40) member B6	0.775139
Sult5a1	sulfotransferase family 5A member 1	0.634927
Camta1	calmodulin binding transcription activator 1	0.685606
Ppp1r14d	protein phosphatase 1 regulatory (inhibitor) subunit 14D	0.376283
Snapc3	small nuclear RNA activating complex polypeptide 3	0.640677
Inca1	inhibitor of CDK cyclin A1 interacting protein 1	0.530541
Krtcap2	keratinocyte associated protein 2	0.288868
Drap1	Dr1 associated protein 1 (negative cofactor 2 alpha)	0.697146
Tpt1	tumor protein translationally-controlled 1	0.594808
Idnk	idnK gluconokinase homolog (E. coli)	0.744119
Il1r1	interleukin 1 receptor type I	0.726038
Lage3	L antigen family member 3	0.669063
Fam32a	family with sequence similarity 32 member A	0.733813
Prpf38a	PRP38 pre-mRNA processing factor 38 (yeast) domain containing A	0.762423
Ndufb5	NADH dehydrogenase (ubiquinone) 1 beta subcomplex 5	0.751509
Ckap2	cytoskeleton associated protein 2	0.760763
Sirt4	sirtuin 4	0.607888
Tmem59	transmembrane protein 59	0.778563
