# Supplementary material for: DPAGT1‐Mediated Protein N‐Glycosylation Is Indispensable for Oocyte and Follicle Development in Mice
Source: Adv Sci (Weinh). 2020 Jun 3;7(14):2000531. doi: 10.1002/advs.202000531 (PMC7375233; doi:10.1002/advs.202000531)
Supplement: Supplementary file 7 — Supplemental Table 7 [file ADVS-7-2000531-s007.xlsx]

## Sheet: Sheet1
Gene symbol	Gene name	Fold change
1110008F13Rik	RIKEN cDNA 1110008F13 gene	3.7153
2310036O22Rik	RIKEN cDNA 2310036O22 gene	3.07497
6430706D22Rik	RIKEN cDNA 4933427D06 gene	1.34209
AU015836	expressed sequence AU015836	2.0285
Abcf3	ATP-binding cassette sub-family F (GCN20) member 3	2.72152
Abhd13	abhydrolase domain containing 13	2.0239
Abl2	v-abl Abelson murine leukemia viral oncogene 2 (arg Abelson-related gene)	4.13977
Actg1	actin gamma cytoplasmic 1	2.89255
Akap1	A kinase (PRKA) anchor protein 1	2.79382
Amfr	autocrine motility factor receptor	2.29609
Ankrd13a	ankyrin repeat domain 13a	3.05411
Ankrd17	ankyrin repeat domain 17	2.12923
Ankrd44	ankyrin repeat domain 44	2.33971
Anxa7	annexin A7	1.76625
Appl1	adaptor protein phosphotyrosine interaction PH domain and leucine zipper containing 1	1.89682
Arf3	ADP-ribosylation factor 3	2.72223
Arhgap28	Rho GTPase activating protein 28	2.09094
Atf4	activating transcription factor 4	2.12467
Atp2a2	ATPase Ca++ transporting cardiac muscle slow twitch 2	2.19725
Atp6v1b2	ATPase H+ transporting lysosomal V1 subunit B2	2.38252
Atrx	alpha thalassemia/mental retardation syndrome X-linked	2.10379
Bmpr1b	bone morphogenetic protein receptor type 1B	1.94033
Brca2	breast cancer 2 early onset	2.29452
Calu	calumenin	2.77322
Camsap2	calmodulin regulated spectrin-associated protein family member 2	2.16244
Ccdc115	coiled-coil domain containing 115	1.77485
Ccdc6	coiled-coil domain containing 6	1.76267
Ccno	cyclin O	2.80766
Ccrn4l	cyclin Y-like 1	4.48942
Celf2	CUGBP Elav-like family member 2	2.11222
Cited2	Cbp/p300-interacting transactivator with Glu/Asp-rich carboxy-terminal domain 2	2.39167
Cnst	consortin connexin sorting protein	2.42377
Cs	citrate synthase	2.52951
Ctcf	CCCTC-binding factor	2.15496
Dbndd1	dysbindin (dystrobrevin binding protein 1) domain containing 1	2.057
Dcaf8	DDB1 and CUL4 associated factor 8	2.44621
Dcbld2	discoidin CUB and LCCL domain containing 2	2.47363
Dcp1a	decapping mRNA 1A	2.18822
Ddhd1	DDHD domain containing 1	2.12557
Ddx3x	DEAD/H (Asp-Glu-Ala-Asp/His) box polypeptide 3 X-linked	1.72926
Dusp7	dual specificity phosphatase 7	2.86162
Eif4g2	eukaryotic translation initiation factor 4 gamma 2	1.81308
Epn2	epsin 2	2.34708
Eri1	exoribonuclease 1	5.38333
Esrp1	epithelial splicing regulatory protein 1	2.05217
Evi5	ecotropic viral integration site 5	2.97849
Ezh2	enhancer of zeste 2 polycomb repressive complex 2 subunit	1.87399
Fam117b	family with sequence similarity 117 member B	2.25558
Fam151a	family with sequence simliarity 151 member A	2.9181
Fam222b	family with sequence similarity 222 member B	2.29931
Fam46c	family with sequence similarity 46 member C	1.83399
Fam63a	family with sequence similarity 63 member A	2.28522
Fbxo34	F-box protein 34	1.86461
Fgd6	FYVE RhoGEF and PH domain containing 6	3.53512
Fkbp5	FK506 binding protein 5	2.69426
Fnbp1l	formin binding protein 1-like	2.56214
Foxj3	forkhead box J3	2.05467
Foxo1	forkhead box O1	2.43355
Fyn	Fyn proto-oncogene	2.02774
Gatad2a	GATA zinc finger domain containing 2A	1.97288
Gja4	gap junction protein alpha 4	1.77227
Gm8801	predicted gene 8801	2.77986
Gorasp2	golgi reassembly stacking protein 2	2.00568
Gxylt1	glucoside xylosyltransferase 1	2.41361
Helq	helicase POLQ-like	3.71672
Hivep1	human immunodeficiency virus type I enhancer binding protein 1	2.02222
Hnrnpul2	heterogeneous nuclear ribonucleoprotein U-like 2	1.99212
Iars	isoleucine-tRNA synthetase	2.00223
Ibtk	inhibitor of Bruton agammaglobulinemia tyrosine kinase	2.17421
Ice1	inhibitor of Bruton agammaglobulinemia tyrosine kinase	2.17421
Ift46	intraflagellar transport 46	2.10305
Igf2bp2	insulin-like growth factor 2 mRNA binding protein 2	1.72467
Jak1	Janus kinase 1	1.97276
Jak2	Janus kinase 2	2.16201
Kdm1b	lysine (K)-specific demethylase 1B	2.2865
Kif14	kinesin family member 14	1.94441
Klf17	Kruppel-like factor 17	2.15432
Klhl8	kelch-like 8	1.78166
Lamp1	lysosomal-associated membrane protein 1	2.44013
Lpin2	lipin 2	2.06527
Lrrc59	leucine rich repeat containing 59	3.24811
Maea	macrophage erythroblast attacher	1.98897
Map2k4	mitogen-activated protein kinase kinase 4	2.18419
Mapk6	mitogen-activated protein kinase 6	2.38361
Mapk8	mitogen-activated protein kinase 8	1.86498
2018-03-06	#N/A	#N/A
Mark2	MAP/microtubule affinity regulating kinase 2	3.09374
Mbtd1	mbt domain containing 1	1.88342
Mctp2	multiple C2 domains transmembrane 2	2.24037
Mest	mesoderm specific transcript	2.44721
Mtmr14	myotubularin related protein 14	2.55347
Mtus1	mitochondrial tumor suppressor 1	1.98271
Natd1	nuclear autoantigenic sperm protein (histone-binding)	1.36891
Nin	ninein	2.01792
Noc4l	nucleolar complex associated 4 homolog (S. cerevisiae)	2.10195
Npc1	Niemann-Pick type C1	2.00546
Nsf	N-ethylmaleimide sensitive fusion protein	3.0328
Otud4	OTU domain containing 4	1.71699
Pacsin2	protein kinase C and casein kinase substrate in neurons 2	2.02625
Paip2b	poly(A) binding protein interacting protein 2B	2.14413
Pak1	p21 protein (Cdc42/Rac)-activated kinase 1	2.1791
Papd7	PAP associated domain containing 7	1.80915
Pcbp2	poly(rC) binding protein 2	1.84743
Pdcd7	programmed cell death 7	2.16436
Peak1	pseudopodium-enriched atypical kinase 1	1.94305
Phf3	PHD finger protein 3	2.23179
Phospho2	phosphatase orphan 2	1.70654
Pik3cd	phosphatidylinositol 3-kinase catalytic delta polypeptide	2.50444
Plekha8	pleckstrin homology domain containing family A (phosphoinositide binding specific) member 8	2.88488
Pnn	pinin	2.55584
Pold3	polymerase (DNA-directed) delta 3 accessory subunit	2.27248
Ppfia1	protein tyrosine phosphatase receptor type f polypeptide (PTPRF) interacting protein (liprin) alpha 1	2.13115
Psme3	proteaseome (prosome macropain) activator subunit 3 (PA28 gamma Ki)	3.86755
Ptpn21	protein tyrosine phosphatase non-receptor type 21	2.41397
Pum2	pumilio RNA-binding family member 2	2.20003
Qk	quaking	1.97648
Rab10	RAB10 member RAS oncogene family	2.76096
Rad21	RAD21 homolog (S. pombe)	2.16774
Rad23b	RAD23b homolog (S. cerevisiae)	2.49647
Rassf3	Ras association (RalGDS/AF-6) domain family member 3	2.78475
Rassf5	Ras association (RalGDS/AF-6) domain family member 5	3.94739
Rbm38	RNA binding motif protein 38	2.27998
Rbpms2	RNA binding protein with multiple splicing 2	1.93023
Rhot1	ras homolog gene family member T1	3.09181
Rhpn2	rhophilin Rho GTPase binding protein 2	3.51443
Rif1	Rap1 interacting factor 1 homolog (yeast)	2.26058
Rimkla	ribosomal modification protein rimK-like family member A	2.87647
Rlim	ring finger protein LIM domain interacting	1.93569
Rnf14	ring finger protein 14	2.46331
Sap30	sin3 associated polypeptide	2.70079
Sart3	squamous cell carcinoma antigen recognized by T cells 3	3.90299
Satb1	special AT-rich sequence binding protein 1	2.24647
Shroom2	shroom family member 2	2.02972
Ski	ski sarcoma viral oncogene homolog (avian)	2.24873
Slain1	SLAIN motif family member 1	1.85572
Slain2	SLAIN motif family member 2	2.15048
Slc23a2	solute carrier family 23 (nucleobase transporters) member 2	2.96728
Slc45a3	solute carrier family 45 member 3	2.05308
Slco3a1	solute carrier organic anion transporter family member 3a1	2.32406
Smarcd2	SWI/SNF related matrix associated actin dependent regulator of chromatin subfamily d member 2	3.93235
Sorbs1	sorbin and SH3 domain containing 1	1.97746
Spop	speckle-type POZ protein	2.66004
Sptlc1	serine palmitoyltransferase long chain base subunit 1	3.07752
Ss18	synovial sarcoma translocation Chromosome 18	2.71208
Stx5a	syntaxin 5A	1.90587
Sumo3	small ubiquitin-like modifier 3	1.66227
Taf3	TAF3 RNA polymerase II TATA box binding protein (TBP)-associated factor	1.87991
Tbc1d1	TBC1 domain family member 1	2.09811
Tbc1d14	TBC1 domain family member 14	2.6671
Tbc1d15	TBC1 domain family member 15	1.70775
Tdrd1	tudor domain containing 1	1.8665
Tdrd5	tudor domain containing 5	1.97354
Tet3	tet methylcytosine dioxygenase 3	2.63545
Tiam1	T cell lymphoma invasion and metastasis 1	2.41304
Tmcc3	transmembrane and coiled coil domains 3	2.24703
Tob2	transducer of ERBB2 2	2.75922
Trim24	tripartite motif-containing 24	1.79228
Trip12	thyroid hormone receptor interactor 12	2.03276
Trip4	thyroid hormone receptor interactor 4	7.33283
Trps1	trichorhinophalangeal syndrome I (human)	2.51316
Tsc22d1	TSC22 domain family member 1	2.23467
Tspan14	tetraspanin 14	3.29341
Ttk	Ttk protein kinase	2.4843
Tubb3	tubulin beta 3 class III	2.00225
Txndc5	thioredoxin domain containing 5	2.56901
Ubqln1	ubiquilin 1	1.85174
Uhrf1	ubiquitin-like containing PHD and RING finger domains 1	1.85148
Unc5c	unc-5 homolog C (C. elegans)	3.74164
Usp19	ubiquitin specific peptidase 19	2.583
Usp28	ubiquitin specific peptidase 28	2.94932
Usp38	ubiquitin specific peptidase 38	1.97515
Usp7	ubiquitin specific peptidase 7	2.72572
Wdr1	WD repeat domain 1	2.43834
Wdr82	WD repeat domain containing 82	2.434
Wnk1	WNK lysine deficient protein kinase 1	2.2403
Yap1	yes-associated protein 1	2.73206
Ywhab	tyrosine 3-monooxygenase/tryptophan 5-monooxygenase activation protein beta polypeptide	2.28503
Ywhag	tyrosine 3-monooxygenase/tryptophan 5-monooxygenase activation protein gamma polypeptide	2.17461
Zfp131	zinc finger protein 131	2.01243
Zfp280b	zinc finger protein 280B	3.09674
Zfp296	zinc finger protein 296	2.0519
Astl	astacin-like metalloendopeptidase (M12 family)	1.8933
Atp5b	ATP synthase H+ transporting mitochondrial F1 complex beta subunit	2.26924
Bnc1	basonuclin 1	1.86335
Ccdc117	coiled-coil domain containing 117	1.71809
Ccnyl1	cyclin Y-like 1	4.48942
Cnot6l	CCR4-NOT transcription complex subunit 6-like	1.74497
Csnk1e	casein kinase 1 epsilon	1.92691
Cttnbp2nl	CTTNBP2 N-terminal like	2.03987
Dcaf12	DDB1 and CUL4 associated factor 12	1.97523
Fam110c	family with sequence similarity 110 member C	2.2364
Kctd3	potassium channel tetramerisation domain containing 3	2.05802
Lamb1	laminin B1	1.90454
Lmo7	LIM domain only 7	1.71295
Mettl9	methyltransferase like 9	2.0203
Nfxl1	nuclear transcription factor X-box binding-like 1	1.94014
Psrc1	proline/serine-rich coiled-coil 1	1.96086
Ranbp3	RAN binding protein 3	4.03775
Slmap	sarcolemma associated protein	2.07386
Suco	SUN domain containing ossification factor	1.78645
Trim27	tripartite motif-containing 27	1.81525
Ube3a	ubiquitin protein ligase E3A	2.20595
Ubl3	ubiquitin-like 3	2.18844
Wasl	Wiskott-Aldrich syndrome-like (human)	1.72354
Anks4b	ankyrin repeat and sterile alpha motif domain containing 4B	2.2917
Dclk2	doublecortin-like kinase 2	1.70542
Fip1l1	FIP1 like 1 (S. cerevisiae)	1.9162
Fpgs	folylpolyglutamyl synthetase	3.87176
Gatad2b	GATA zinc finger domain containing 2B	2.65986
Mapre1	microtubule-associated protein RP/EB family member 1	1.61113
P4hb	prolyl 4-hydroxylase beta polypeptide	2.7056
Rnf38	ring finger protein 38	1.58769
Rpa1	replication protein A1	2.24526
Rufy1	RUN and FYVE domain containing 1	2.14563
Tm7sf3	transmembrane 7 superfamily member 3	2.09001
Ubqln2	ubiquilin 2	3.54882
Zfp664	zinc finger protein 664	1.93521
Chaf1a	chromatin assembly factor 1 subunit A (p150)	1.92493
Gbx2	gastrulation brain homeobox 2	2.16239
Mex3c	mex3 homolog C (C. elegans)	2.06138
Nfyc	nuclear transcription factor-Y gamma	1.6432
Olfr288	olfactory receptor 288	3.30292
Pabpn1l	poly(A)binding protein nuclear 1-like	1.81856
Pkn2	protein kinase N2	1.78476
Rbm27	RNA binding motif protein 27	1.7146
Sin3a	transcriptional regulator SIN3A (yeast)	1.76396
Tacc2	transforming acidic coiled-coil containing protein 2	2.40304
Vcpip1	valosin containing protein (p97)/p47 complex interacting protein 1	1.8006
Zar1	zygote arrest 1	1.66025
Afap1l2	actin filament associated protein 1-like 2	2.0678
Ckb	creatine kinase brain	2.06374
Dnajc3	DnaJ heat shock protein family (Hsp40) member C3	1.86835
Fam160a1	family with sequence similarity 160 member A1	1.80529
Hmgxb4	HMG box domain containing 4	1.99673
Lrrc8d	leucine rich repeat containing 8D	2.29838
Lrrfip2	leucine rich repeat (in FLII) interacting protein 2	1.96774
Me2	malic enzyme 2 NAD(+)-dependent mitochondrial	2.36179
Nceh1	neutral cholesterol ester hydrolase 1	1.71319
Ndel1	nuclear distribution gene E-like homolog 1 (A. nidulans)	2.31346
Prc1	protein regulator of cytokinesis 1	1.5896
Prkab1	protein kinase AMP-activated beta 1 non-catalytic subunit	2.42974
Spg20	spastic paraplegia 20 spartin (Troyer syndrome) homolog (human)	2.0771
Tpra1	transmembrane protein adipocyte asscociated 1	1.93873
Zfp592	zinc finger protein 592	1.76654
Bmpr2	bone morphogenetic protein receptor type II (serine/threonine kinase)	1.6534
Camk2g	calcium/calmodulin-dependent protein kinase II gamma	1.9813
Ccdc74a	coiled-coil domain containing 74A	4.10858
Dstyk	dual serine/threonine and tyrosine protein kinase	1.72916
Eif4enif1	eukaryotic translation initiation factor 4E nuclear import factor 1	2.11788
Epb4.1l2	ER membrane protein complex subunit 3	1.70581
Errfi1	ERBB receptor feedback inhibitor 1	1.90496
Itga6	integrin alpha 6	2.68771
Kpnb1	karyopherin (importin) beta 1	1.8585
Me1	malic enzyme 1 NADP(+)-dependent cytosolic	1.5599
Naa40	N(alpha)-acetyltransferase 40 NatD catalytic subunit homolog (S. cerevisiae)	2.56696
Odf2	outer dense fiber of sperm tails 2	2.25773
Pcbp1	poly(rC) binding protein 1	1.69668
Eps8	epidermal growth factor receptor pathway substrate 8	1.72136
Lhx8	LIM homeobox protein 8	1.7045
Phf13	PHD finger protein 13	1.87713
Stau1	staufen (RNA binding protein) homolog 1 (Drosophila)	1.60665
Tex264	testis expressed gene 264	2.45905
Herpud2	HERPUD family member 2	1.70129
Med17	mediator complex subunit 17	1.72992
Phb2	prohibitin 2	2.33759
Rph3al	rabphilin 3A-like (without C2 domains)	1.864
Txn2	thioredoxin 2	1.66744
Uvrag	UV radiation resistance associated gene	2.05597
Dnajb1	DnaJ heat shock protein family (Hsp40) member B1	1.7123
Ermp1	endoplasmic reticulum metallopeptidase 1	1.56383
Mcm2	minichromosome maintenance deficient 2 mitotin (S. cerevisiae)	2.0289
Papola	poly (A) polymerase alpha	1.76315
Api5	apoptosis inhibitor 5	1.80202
Ccdc92	coiled-coil domain containing 92	2.24781
Dnajc11	DnaJ heat shock protein family (Hsp40) member C11	1.68717
Hsp90ab1	heat shock protein 90 alpha (cytosolic) class B member 1	1.93322
Plekha3	pleckstrin homology domain-containing family A (phosphoinositide binding specific) member 3	1.71488
Rrm2b	ribonucleotide reductase M2 B (TP53 inducible)	1.62252
Zcchc8	zinc finger CCHC domain containing 8	1.77778
9530068E07Rik	RIKEN cDNA 9530068E07 gene	1.95342
Fbxo28	F-box protein 28	1.61061
Lrrfip1	leucine rich repeat (in FLII) interacting protein 1	1.62598
Ubp1	upstream binding protein 1	2.47782
Zc3h14	zinc finger CCCH type containing 14	1.82051
Bcar3	breast cancer anti-estrogen resistance 3	1.64221
Cnppd1	cyclin Pas1/PHO80 domain containing 1	2.27033
Hsph1	heat shock 105kDa/110kDa protein 1	2.1228
Bod1	biorientation of chromosomes in cell division 1	1.7157
Peli1	pellino 1	1.87577
Bms1	BMS1 ribosome biogenesis factor	1.6491
Cnot8	CCR4-NOT transcription complex subunit 8	1.7833
Ypel3	yippee-like 3 (Drosophila)	2.78076
Gm29766	GLE1 RNA export mediator (yeast)	1.43322
Osbpl11	oxysterol binding protein-like 11	1.73934
Pdia6	protein disulfide isomerase associated 6	1.80996
Abcb1b	ATP-binding cassette sub-family B (MDR/TAP) member 1B	1.88759
Baiap2l1	BAI1-associated protein 2-like 1	1.78509
Csnk1a1	casein kinase 1 alpha 1	1.8007
Ctnnb1	catenin (cadherin associated protein) beta 1	1.63507
F8a	factor 8-associated gene A	2.56466
Fbxo43	F-box protein 43	1.70431
Strada	STE20-related kinase adaptor alpha	2.14927
Cdr2	cerebellar degeneration-related 2	1.74525
Fam214a	family with sequence similarity 214 member A	1.85867
Foxn3	forkhead box N3	2.22364
Fut8	fucosyltransferase 8	2.0491
Iscu	iron-sulfur cluster assembly enzyme	2.3714
Nono	non-POU-domain-containing octamer binding protein	1.62478
Ybx3	Y box protein 3	1.64846
Ehd4	EH-domain containing 4	1.81907
Ranbp9	RAN binding protein 9	1.5994
Arid1a	AT rich interactive domain 1A (SWI-like)	1.67644
Rnf187	ring finger protein 187	2.3457
Slc6a9	solute carrier family 6 (neurotransmitter transporter glycine) member 9	2.14191
Snx4	sorting nexin 4	2.53592
Hspa9	heat shock protein 9	1.96608
Ipo8	importin 8	1.54465
Pex13	peroxisomal biogenesis factor 13	1.54721
Pdlim2	PDZ and LIM domain 2	2.35081
Rsc1a1	regulatory solute carrier protein family 1 member 1	2.19862
Ube2s	ubiquitin-conjugating enzyme E2S	3.22295
Prep	prolyl endopeptidase	2.06211
Rab22a	RAB22A member RAS oncogene family	1.88091
Stt3b	STT3 subunit of the oligosaccharyltransferase complex homolog B (S. cerevisiae)	1.514
Cry1	cryptochrome 1 (photolyase-like)	1.83015
Efnb2	ephrin B2	1.83083
Pebp1	phosphatidylethanolamine binding protein 1	1.82822
Prune	prune homolog (Drosophila)	2.19587
Sytl4	synaptotagmin-like 4	1.67719
Arhgef16	Rho guanine nucleotide exchange factor (GEF) 16	2.3158
Atp5a1	ATP synthase H+ transporting mitochondrial F1 complex alpha subunit 1	1.75534
Hdgf	hepatoma-derived growth factor	2.51907
Hus1	HUS1 checkpoint clamp component	1.64981
Kit	kit oncogene	1.55326
Fam199x	family with sequence similarity 199 X-linked	1.49512
Smarcb1	SWI/SNF related matrix associated actin dependent regulator of chromatin subfamily b member 1	2.62028
Ctps	cytidine 5'-triphosphate synthase	1.60005
Zfp750	zinc finger protein 750	1.7074
Edem2	ER degradation enhancer mannosidase alpha-like 2	2.2897
Cdpf1	cysteine rich DPF motif domain containing 1	2.41036
Zswim3	zinc finger SWIM-type containing 3	1.75552
Itsn2	intersectin 2	1.60686
Mlf2	myeloid leukemia factor 2	1.70108
Rnf220	ring finger protein 220	1.83999
Usp9x	ubiquitin specific peptidase 9 X chromosome	1.46459
Gfer	growth factor erv1 (S. cerevisiae)-like (augmenter of liver regeneration)	1.76982
Slc7a11	solute carrier family 7 (cationic amino acid transporter y+ system) member 11	1.51057
Copb1	coatomer protein complex subunit beta 1	1.68822
Cpeb1	cytoplasmic polyadenylation element binding protein 1	1.47154
Prickle1	prickle homolog 1 (Drosophila)	1.53602
Kdm2b	lysine (K)-specific demethylase 2B	1.63865
Suz12	suppressor of zeste 12 homolog (Drosophila)	1.50739
Champ1	chromosome alignment maintaining phosphoprotein 1	1.60851
Cdt1	chromatin licensing and DNA replication factor 1	2.24404
Tubb6	tubulin beta 6 class V	1.5214
Pgs1	phosphatidylglycerophosphate synthase 1	1.78372
Ybx2	Y box protein 2	1.76467
Rab3il1	RAB3A interacting protein (rabin3)-like 1	2.59803
Zscan21	zinc finger and SCAN domain containing 21	2.17718
Golga5	golgi autoantigen golgin subfamily a 5	1.76879
Abi1	abl-interactor 1	1.81534
Fam84b	family with sequence similarity 84 member B	1.61263
Gm3219	GLE1 RNA export mediator (yeast)	1.43322
Aldh1a2	aldehyde dehydrogenase family 1 subfamily A2	1.68139
Bud13	BUD13 homolog	2.01116
Tprgl	transformation related protein 63 regulated like	2.06501
Lnx2	ligand of numb-protein X 2	1.66879
Cnot4	CCR4-NOT transcription complex subunit 4	1.46977
Lrrc40	leucine rich repeat containing 40	1.64824
Mapk3	mitogen-activated protein kinase 3	1.72747
Mcm4	minichromosome maintenance deficient 4 homolog (S. cerevisiae)	1.76484
Tuba1c	tubulin alpha 1C	1.50585
Mff	mitochondrial fission factor	1.44716
Tfap2e	transcription factor AP-2 epsilon	1.9634
1190002N15Rik	RIKEN cDNA 1190002N15 gene	1.51113
Edrf1	erythroid differentiation regulatory factor 1	1.60684
Luzp1	leucine zipper protein 1	1.48638
Esyt2	extended synaptotagmin-like protein 2	1.53294
Slc4a1ap	solute carrier family 4 (anion exchanger) member 1 adaptor protein	2.06706
Elp2	elongator acetyltransferase complex subunit 2	1.61191
Map1b	microtubule-associated protein 1B	1.45248
Rasa2	RAS p21 protein activator 2	1.52264
Dcun1d5	DCN1 defective in cullin neddylation 1 domain containing 5 (S. cerevisiae)	1.99329
Kdm6a	lysine (K)-specific demethylase 6A	1.64681
Puf60	poly-U binding splicing factor 60	2.28867
Sdc1	syndecan 1	1.99612
Surf4	surfeit gene 4	1.4731
Zfp61	zinc finger protein 61	2.23021
Acbd5	acyl-Coenzyme A binding domain containing 5	1.62521
Map1lc3a	microtubule-associated protein 1 light chain 3 alpha	2.17433
Orai1	ORAI calcium release-activated calcium modulator 1	2.09647
Sebox	SEBOX homeobox	1.78689
Anp32b	acidic (leucine-rich) nuclear phosphoprotein 32 family member B	1.7332
Gch1	GTP cyclohydrolase 1	1.91263
Cox18	cytochrome c oxidase assembly protein 18	2.0661
Saraf	sin3 associated polypeptide	2.70079
Sys1	SYS1 Golgi-localized integral membrane protein homolog (S. cerevisiae)	2.16473
Tmed2	transmembrane emp24 domain trafficking protein 2	1.61884
Cnot11	CCR4-NOT transcription complex subunit 11	1.66995
Kat6b	K(lysine) acetyltransferase 6B	1.53089
Tm9sf2	transmembrane 9 superfamily member 2	1.45497
Wdr5	WD repeat domain 5	1.90679
Chmp3	charged multivesicular body protein 3	1.61631
Rassf1	Ras association (RalGDS/AF-6) domain family member 1	2.11835
Gsg2	germ cell-specific gene 2	1.67957
Hnrnpdl	heterogeneous nuclear ribonucleoprotein D-like	1.76929
Mtpn	myotrophin	1.66043
Zfr	zinc finger RNA binding protein	1.46544
H1f0	H1 histone family member 0	2.01546
1700021F07Rik	RIKEN cDNA 1700021F07 gene	1.60382
D030018L15Rik	RIKEN cDNA D030018L15 gene	1.76517
Ndfip2	Nedd4 family interacting protein 2	1.5019
Prkag1	protein kinase AMP-activated gamma 1 non-catalytic subunit	3.04926
Acbd3	acyl-Coenzyme A binding domain containing 3	1.46832
Eif2b2	eukaryotic translation initiation factor 2B subunit 2 beta	2.1998
Eif4e1b	eukaryotic translation initiation factor 4E family member 1B	2.10776
Grina	glutamate receptor ionotropic N-methyl D-aspartate-associated protein 1 (glutamate binding)	1.88964
Atg101	autophagy related 101	1.69829
G3bp2	GTPase activating protein (SH3 domain) binding protein 2	1.40466
1810055G02Rik	RIKEN cDNA 1810055G02 gene	2.60707
Med20	mediator complex subunit 20	1.86794
Tubg2	tubulin gamma 2	2.07526
Uqcrfs1	ubiquinol-cytochrome c reductase Rieske iron-sulfur polypeptide 1	1.87051
Usp1	ubiquitin specific peptidase 1	1.53149
Plk1	polo-like kinase 1	1.74171
Cryl1	crystallin lambda 1	1.56968
Rragc	Ras-related GTP binding C	1.445
Supt7l	suppressor of Ty 7-like	1.9356
Ube2e3	ubiquitin-conjugating enzyme E2E 3	2.47686
Aurka	aurora kinase A	1.45285
Fbxl5	F-box and leucine-rich repeat protein 5	1.58845
Kbtbd6	K(lysine) acetyltransferase 6B	1.53089
Selt	selenoprotein T	1.62439
Spry4	sprouty homolog 4 (Drosophila)	1.43658
C86695	complement component 1 q subcomponent binding protein	1.46359
Map4k5	mitogen-activated protein kinase kinase kinase kinase 5	1.60549
Ice2	inhibitor of Bruton agammaglobulinemia tyrosine kinase	2.17421
Nelfa	negative elongation factor complex member A Whsc2	1.86791
Uri1	URI1 prefoldin-like chaperone	1.64095
Stk24	serine/threonine kinase 24	1.65825
Plk4	polo-like kinase 4	1.46651
Ngly1	N-glycanase 1	1.67569
Tmem41b	transmembrane protein 41B	1.471
Gcnt4	glucosaminyl (N-acetyl) transferase 4 core 2 (beta-1 6-N-acetylglucosaminyltransferase)	1.55175
Itga9	integrin alpha 9	1.52423
Gyk	glucoside xylosyltransferase 1	2.41361
Spast	spastin	1.44073
Ptcd2	pentatricopeptide repeat domain 2	1.80211
Gnai3	guanine nucleotide binding protein (G protein) alpha inhibiting 3	1.56307
Emc3	ER membrane protein complex subunit 3	1.70581
Tmem209	transmembrane protein 209	1.52682
Tspan33	tetraspanin 33	2.16082
Fbxl6	F-box and leucine-rich repeat protein 6	2.36569
Pnpla8	patatin-like phospholipase domain containing 8	1.53181
Trappc8	trafficking protein particle complex 8	1.47315
Slc35b4	solute carrier family 35 member B4	1.6818
Anapc4	anaphase promoting complex subunit 4	1.70409
Yeats4	YEATS domain containing 4	1.67216
Elavl2	ELAV (embryonic lethal abnormal vision Drosophila)-like 2 (Hu antigen B)	1.40658
Klhdc2	kelch domain containing 2	1.49956
Rnf8	ring finger protein 8	1.46045
Txnrd1	thioredoxin reductase 1	1.64071
Elmod2	ELMO/CED-12 domain containing 2	1.39388
Ncoa4	nuclear receptor coactivator 4	1.47242
Slc25a15	solute carrier family 25 (mitochondrial carrier ornithine transporter) member 15	1.55046
Pdia4	protein disulfide isomerase associated 4	1.85868
Ythdf3	YTH domain family 3	1.42534
Srprb	signal recognition particle receptor B subunit	1.6059
Prpsap2	phosphoribosyl pyrophosphate synthetase-associated protein 2	1.47516
Abhd12	abhydrolase domain containing 12	1.9234
Dnajc30	DnaJ heat shock protein family (Hsp40) member C30	2.1888
Epb4.1l4b	ER membrane protein complex subunit 3	1.70581
Gdap2	ganglioside-induced differentiation-associated-protein 2	1.58463
Bri3	brain protein I3	2.64161
Fam195a	family with sequence similarity 195 member A	3.75833
Abhd4	abhydrolase domain containing 4	1.55635
Aldh9a1	aldehyde dehydrogenase 9 subfamily A1	1.4826
Grsf1	G-rich RNA sequence binding factor 1	1.79239
Taf5	TAF5 RNA polymerase II TATA box binding protein (TBP)-associated factor	1.64464
Metap2	methionine aminopeptidase 2	1.41247
Gm5617	predicted gene 5617	1.84732
Slc3a2	solute carrier family 3 (activators of dibasic and neutral amino acid transport) member 2	1.50583
Ppp3r1	protein phosphatase 3 regulatory subunit B alpha isoform (calcineurin B type I)	1.57245
AU022751	expressed sequence AU022751	1.36517
Wbp2	WW domain binding protein 2	2.09807
Mapk1	mitogen-activated protein kinase 1	1.56627
Mxd4	Max dimerization protein 4	2.80574
Ppp4c	protein phosphatase 4 catalytic subunit	2.38356
Bola3	bolA-like 3 (E. coli)	1.65886
Slc25a48	solute carrier family 25 member 48	1.93349
Ap1m2	adaptor protein complex AP-1 mu 2 subunit	1.775
Ggta1	glycoprotein galactosyltransferase alpha 1 3	1.50903
Atp6v0b	ATPase H+ transporting lysosomal V0 subunit B	1.7486
Fxyd6	FXYD domain-containing ion transport regulator 6	11.522
Erp29	endoplasmic reticulum protein 29	1.56995
Mapre2	microtubule-associated protein RP/EB family member 2	1.46997
Ccdc14	coiled-coil domain containing 14	1.4103
Dnm1l	dynamin 1-like	1.45288
Ect2	ect2 oncogene	1.43514
Gtf2a1	general transcription factor II A 1	1.37529
Macrod2	MACRO domain containing 2	1.39749
4933427D06Rik	RIKEN cDNA 4933427D06 gene	1.34209
Rab4a	RAB4A member RAS oncogene family	1.83666
Rest	RE1-silencing transcription factor	1.42312
Snx18	sorting nexin 18	1.48456
Ppp2r2d	protein phosphatase 2 regulatory subunit B delta	1.64097
Bub1b	BUB1B mitotic checkpoint serine/threonine kinase	1.38674
Fmn2	formin 2	1.39168
Grhpr	glyoxylate reductase/hydroxypyruvate reductase	3.57712
Htra1	HtrA serine peptidase 1	1.5838
Sf3a1	splicing factor 3a subunit 1	1.50768
Oaz1	ornithine decarboxylase antizyme 1	1.37324
Spryd7	SPRY domain containing 7	1.7375
Pithd1	PITH (C-terminal proteasome-interacting domain of thioredoxin-like) domain containing 1	1.5685
Asb8	ankyrin repeat and SOCS box-containing 8	1.38721
Ippk	inositol 1 3 4 5 6-pentakisphosphate 2-kinase	1.37944
Gnptg	N-acetylglucosamine-1-phosphotransferase gamma subunit	2.47454
Atg4b	autophagy related 4B cysteine peptidase	1.61329
Rb1	retinoblastoma 1	1.46397
Tiam2	T cell lymphoma invasion and metastasis 2	2.15151
Clspn	claspin	1.39438
Zcchc3	zinc finger CCHC domain containing 3	1.60935
Txnip	thioredoxin interacting protein	1.33959
Stbd1	starch binding domain 1	1.75488
Rps25	ribosomal protein S25	1.48998
B3gnt2	UDP-GlcNAc:betaGal beta-1 3-N-acetylglucosaminyltransferase 2	1.58975
Apoe	apolipoprotein E	2.29826
Wbp11	WW domain binding protein 11	1.6619
Golph3l	golgi phosphoprotein 3-like	1.60749
Dnajb11	DnaJ heat shock protein family (Hsp40) member B11	1.7408
Mfsd2a	major facilitator superfamily domain containing 2A	1.43761
Nobox	NOBOX oogenesis homeobox	1.38389
Ddx28	DEAD (Asp-Glu-Ala-Asp) box polypeptide 28	1.55311
1110038F14Rik	RIKEN cDNA 1110038F14 gene	2.02661
Crk	v-crk avian sarcoma virus CT10 oncogene homolog	1.42374
Hn1l	hematological and neurological expressed 1-like	1.39937
Zfp108	zinc finger protein 108	1.4354
Dnal4	dynein axonemal light chain 4	1.64416
Slc7a6os	solute carrier family 7 member 6 opposite strand	1.73073
Nrbp1	nuclear receptor binding protein 1	1.57029
Taz	tafazzin	1.63955
Pttg1ip	pituitary tumor-transforming 1 interacting protein	1.57122
Irf1	interferon regulatory factor 1	1.42289
Rab21	RAB21 member RAS oncogene family	1.3743
Vps72	vacuolar protein sorting 72 (yeast)	1.61634
Ssr2	signal sequence receptor beta	1.62962
Nus1	nuclear undecaprenyl pyrophosphate synthase 1 homolog (S. cerevisiae)	1.37176
Sf3b1	splicing factor 3b subunit 1	1.38023
Slc30a3	solute carrier family 30 (zinc transporter) member 3	1.56002
Sorbs2	sorbin and SH3 domain containing 2	1.37258
Sgol2a	Scm-like with four mbt domains 1	1.35926
Arhgap12	Rho GTPase activating protein 12	1.32804
Dym	dymeclin	1.62566
Dynll2	dynein light chain LC8-type 2	1.5022
Pik3c2a	phosphatidylinositol 3-kinase C2 domain containing alpha polypeptide	1.37174
Rala	v-ral simian leukemia viral oncogene homolog A (ras related)	1.63364
Znhit2	zinc finger HIT domain containing 2	1.7625
Ccl2	chemokine (C-C motif) ligand 2	2.78072
Naa11	N(alpha)-acetyltransferase 11 NatA catalytic subunit	1.4482
Pdcd4	programmed cell death 4	1.65487
Nasp	nuclear autoantigenic sperm protein (histone-binding)	1.36891
Fam178a	family with sequence similarity 178 member A	1.36431
Sfmbt1	Scm-like with four mbt domains 1	1.35926
Wbp5	WW domain binding protein 5	4.79902
Adprh	ADP-ribosylarginine hydrolase	1.97287
Jmjd6	jumonji domain containing 6	1.67225
Psmd8	proteasome (prosome macropain) 26S subunit non-ATPase 8	1.45799
Rnf34	ring finger protein 34	1.35749
Rplp0	ribosomal protein large P0	1.36218
Gtdc1	glycosyltransferase-like domain containing 1	1.55067
Setdb1	SET domain bifurcated 1	1.52511
Sec13	SEC13 homolog nuclear pore and COPII coat complex component	1.42375
Plat	plasminogen activator tissue	1.31716
Ddx5	DEAD (Asp-Glu-Ala-Asp) box polypeptide 5	1.39076
Vps35	vacuolar protein sorting 35	1.42656
Cdc42ep2	CDC42 effector protein (Rho GTPase binding) 2	1.42992
Smap1	small ArfGAP 1	2.12357
Pdhb	pyruvate dehydrogenase (lipoamide) beta	1.68258
Dusp1	dual specificity phosphatase 1	1.61096
Fpgt	fucose-1-phosphate guanylyltransferase	1.50398
Brd1	bromodomain containing 1	1.40452
Bzw1	basic leucine zipper and W2 domains 1	1.48624
Atp13a3	ATPase type 13A3	1.35233
Napa	N-ethylmaleimide sensitive fusion protein attachment protein alpha	1.56966
D1Ertd622e	DNA segment Chr 1 ERATO Doi 622 expressed	1.39885
Nars	asparaginyl-tRNA synthetase	1.49448
Qdpr	quinoid dihydropteridine reductase	1.64636
Gle1	GLE1 RNA export mediator (yeast)	1.43322
2410004B18Rik	RIKEN cDNA 2410004B18 gene	1.72663
Ppp2ca	protein phosphatase 2 (formerly 2A) catalytic subunit alpha isoform	1.43802
Rras2	related RAS viral (r-ras) oncogene homolog 2	1.33298
Hif1a	hypoxia inducible factor 1 alpha subunit	1.31933
Plaa	phospholipase A2 activating protein	1.57746
Cnn3	calponin 3 acidic	1.32635
Gm5088	GLE1 RNA export mediator (yeast)	1.43322
Stom	stomatin	1.45823
Atp6v0d1	ATPase H+ transporting lysosomal V0 subunit D1	1.72336
Rap1a	RAS-related protein-1a	1.45224
Smim4	small integral membrane protein 4	2.87153
Smdt1	single-pass membrane protein with aspartate rich tail 1	1.70237
Eps15	epidermal growth factor receptor pathway substrate 15	1.45166
Rfk	riboflavin kinase	1.41235
Hiatl1	hippocampus abundant transcript-like 1	1.3887
Zfp952	zinc finger protein 952	1.44351
Nav2	neuron navigator 2	1.34731
Sec23a	SEC23 homolog A COPII coat complex component	1.39524
Fkbp1a	FK506 binding protein 1a	1.39658
Crnkl1	Crn crooked neck-like 1 (Drosophila)	1.34199
Rac1	RAS-related C3 botulinum substrate 1	1.30797
Suv39h2	suppressor of variegation 3-9 homolog 2 (Drosophila)	1.43088
Glcci1	glucocorticoid induced transcript 1	1.36015
Dtx2	deltex 2 E3 ubiquitin ligase	1.49274
Gid4	GID complex subunit 4 VID24 homolog	1.34508
Ahsa2	AHA1 activator of heat shock protein ATPase 2	1.50227
Atp6v0c-ps2	ATPase H+ transporting lysosomal V0 subunit B	1.7486
Tceal8	transcription elongation factor A (SII)-like 8	13.2318
Dnmt3l	DNA (cytosine-5-)-methyltransferase 3-like	1.50282
Haus4	HAUS augmin-like complex subunit 4	1.73901
Pramef12	PRAME family member 12	1.34321
Serf1	small EDRK-rich factor 1	2.00262
Tsnax	translin-associated factor X	1.42535
Rimklb	ribosomal modification protein rimK-like family member B	1.36058
Rnf185	ring finger protein 185	1.52492
Pard6a	par-6 family cell polarity regulator alpha	1.6695
Mknk1	MAP kinase-interacting serine/threonine kinase 1	1.40376
Psmd5	proteasome (prosome macropain) 26S subunit non-ATPase 5	1.38315
Zc3h15	zinc finger CCCH-type containing 15	1.44365
Ttc9c	tetratricopeptide repeat domain 9C	1.3578
Mob2	MOB kinase activator 2	1.58403
Tmprss11a	transmembrane protease serine 11a	1.33015
Cobll1	Cobl-like 1	1.30178
C1qbp	complement component 1 q subcomponent binding protein	1.46359
Pld1	phospholipase D1	1.29128
Psen1	presenilin 1	1.3491
Tomm40	translocase of outer mitochondrial membrane 40 homolog (yeast)	1.42766
Asnsd1	asparagine synthetase domain containing 1	1.7206
Atl2	atlastin GTPase 2	1.34468
Ppm1h	protein phosphatase 1H (PP2C domain containing)	1.35774
Kbtbd7	kelch repeat and BTB (POZ) domain containing 7	1.28274
Mtss1	metastasis suppressor 1	1.36309
Aunip	expressed sequence AU022751	1.36517
Map2k1	mitogen-activated protein kinase kinase 1	1.38399
Ywhah	tyrosine 3-monooxygenase/tryptophan 5-monooxygenase activation protein eta polypeptide	1.38426
Dap3	death associated protein 3	1.36227
Chmp2b	charged multivesicular body protein 2B	1.49491
Gpn1	GPN-loop GTPase 1	1.43193
Actr3	ARP3 actin-related protein 3	1.35472
Gm527	predicted gene 527	1.58479
Snrnp40	small nuclear ribonucleoprotein 40 (U5)	1.46528
Gdap1	ganglioside-induced differentiation-associated-protein 1	1.31144
